# Supplementary material for: Phylogenetic revision of Gymnotidae (Teleostei: Gymnotiformes), with descriptions of six subgenera
Source: PLoS One. 2019 Nov 7;14(11):e0224599. doi: 10.1371/journal.pone.0224599 (PMC6837465; doi:10.1371/journal.pone.0224599)
Supplement: S1 Supplementary Material — (ZIP) [file pone.0224599.s001.zip › S1 - PhyLota Clusters.xlsx]

## Sheet: POG Genes Appendix
ID	Type	Seed	Parent	N_taxa	N_seqs	Med_sql	MAD	Definition	Feature
2	subtree	KR491658.1	8002	164	409	1052	0.909692	mitochondrial (0.1), partial (0.09)	cytb (0.6), cyt (0.3)
3	subtree	FJ618936.1	1489621	133	327	1038	0.901157	mitochondrial (0.09), partial (0.09)	cytb (0.7), cb (0.2)
0	subtree	KF533349.1	8002	131	318	648	0.878223	gene (0.08), mitochondrial (0.08)	barcode (1)
4	subtree	AF072163.1	8002	126	261	520	0.949665	16s (0.09), gene (0.09)	-
11	subtree	AF072163.1	1489621	101	201	523	0.942547	16s (0.09), gene (0.09)	-
1	subtree	KF533349.1	1489621	99	256	648	0.879695	cds (0.08), coi (0.08)	barcode (1)
5	subtree	KT166950.1	8002	97	258	960	0.754387	activating (0.09), gene (0.09)	-
29	subtree	KR491847.1	8002	61	83	739	0.971502	cds (0.08), family (0.08)	-
17	subtree	MG653332.1	30766	54	131	1031	0.910732	mitochondrial (0.09), cds (0.09)	cb (0.5), cytb (0.5)
16	subtree	KR491553.1	30766	53	143	490	0.815436	cds (0.08), coi (0.08)	-
32	subtree	KR491865.1	1489621	51	66	739	0.964161	cds (0.08), family (0.08)	-
26	subtree	AF072154.1	30766	48	95	526	0.984062	16s (0.09), gene (0.09)	-
20	subtree	KX058570.1/14292..15428	30767	35	101	1100	0.952785	mitochondrial (0.1), cds (0.1)	cyt (0.5), cytb (0.5)
25	subtree	KF533319.1	30766	33	97	930	0.758779	activating (0.08), cds (0.08)	-
9	subtree	KU288877.1	1489620	32	62	621.5	0.886729	gene (0.09), mitochondrial (0.09)	-
10	subtree	KU288877.1	36670	31	61	642	0.887712	gene (0.09), mitochondrial (0.09)	-
14	subtree	KC242630.1	1489620	31	82	1106	0.946215	mitochondrial (0.1), cds (0.1)	cyt (1)
15	subtree	KC242630.1	36670	30	78	1106	0.946215	gymnotus (0.1), mitochondrial (0.1)	cyt (1)
24	subtree	KX058570.1/14292..15428	38295	30	89	1100	0.956746	brachyhypopomus (0.1), mitochondrial (0.1)	cyt (0.5), cytb (0.5)
48	subtree	KR491902.1	30766	28	32	722.5	0.946634	cds (0.08), family (0.08)	-
47	subtree	AF072137.1	8002	26	32	317.5	0.970355	12s (0.1), gene (0.1)	-
31	subtree	AF072151.1	1489620	25	60	520	0.994103	16s (0.09), gene (0.09)	-
33	subtree	AF072151.1	36670	24	56	520	0.995913	16s (0.09), gene (0.09)	-
51	subtree	AF072141.1	1489621	24	29	318	0.970726	12s (0.1), gene (0.1)	-
39	subtree	DQ492315.1	1489620	20	44	1323	0.980812	activating (0.08), gene (0.08)	-
12	subtree	KJ526476.1/159..820	8002	19	39	684	0.992615	gene (0.09), cds (0.08)	atp6 (0.3), atpase6 (0.2)
40	subtree	DQ492315.1	36670	19	42	1323	0.980096	activating (0.08), gene (0.08)	-
49	subtree	AF072163.1	30769	19	30	523	0.976894	16s (0.1), gene (0.1)	-
37	subtree	GQ862690.1	30768	18	53	453	0.884402	16s (0.09), gene (0.09)	-
13	subtree	KJ526476.1/159..820	1489621	17	34	684	0.991572	gene (0.09), atpase (0.08)	atp6 (0.3), atpase6 (0.2)
34	subtree	KR491631.1	30768	17	57	1038	0.906014	mitochondrial (0.1), cds (0.09)	cyt (0.5), cytb (0.5)
6	subtree	KJ000899.1	30767	16	34	657	0.979909	cds (0.08), coi (0.08)	-
36	subtree	KR491621.1	30768	16	49	657	0.982703	cds (0.08), coi (0.08)	barcode (1)
52	subtree	KR491721.1	30769	16	27	1031	0.929172	partial (0.1), mitochondrial (0.09)	cytb (0.8), cb (0.2)
67	subtree	AF072152.1	30767	16	23	469	0.923225	16s (0.09), gene (0.09)	-
30	subtree	KF533348.1	30769	14	30	652	0.991679	cds (0.08), coi (0.08)	barcode (1)
21	subtree	MG022875.1	8002	13	38	676	0.966747	gene (0.1), gymnotus (0.1)	-
22	subtree	MG022875.1	1489620	13	38	676	0.966747	gene (0.1), gymnotus (0.1)	-
23	subtree	MG022875.1	36670	13	38	676	0.966747	gene (0.1), gymnotus (0.1)	-
35	subtree	AY359225.1	8002	13	27	1347	0.835943	rag1 (0.09), cds (0.09)	-
42	subtree	JQ667495.1	36672	13	33	490	0.847193	apteronotus (0.08), cds (0.08)	-
45	subtree	AB054132.1/14408..15548	36672	13	26	1031	0.904335	apteronotus (0.09), mitochondrial (0.09)	cb (0.5), cytb (0.5)
68	subtree	KR491554.1	1740101	13	22	557	0.863429	cds (0.08), coi (0.08)	-
71	subtree	MH263668.1/8031..8714	30769	13	21	684	0.994152	gene (0.1), partial (0.09)	atp6 (0.3), codon (0.1)
76	subtree	KR491652.1	1740101	13	20	1031	0.975808	cds (0.09), cytb (0.09)	-
79	subtree	MH399590.2/5456..7021	8002	13	18	1560	0.990563	genome (0.2), complete (0.1)	cox1 (0.4), co1 (0.3)
80	subtree	MH263669.1/8713..9498	8002	13	18	785	0.998657	genome (0.2), complete (0.1)	cox3 (0.4), co3 (0.3)
81	subtree	MH263671.1/8377..10212	8002	13	18	1834.5	0.995098	genome (0.2), complete (0.1)	nd5 (1)
99	subtree	AF072152.1	38295	13	16	494.5	0.932941	16s (0.09), brachyhypopomus (0.09)	-
85	subtree	AB054131.1/69..1016	8002	12	17	949	0.991035	genome (0.2), complete (0.1)	12s (0.3), ribosomal (0.3)
86	subtree	AB054131.1/1089..2766	8002	12	17	1661	0.991341	genome (0.2), complete (0.1)	16s (0.3), ribosomal (0.3)
7	subtree	KF533326.1	38295	11	23	657	0.980308	brachyhypopomus (0.08), cds (0.08)	-
46	subtree	JN230983.1	8002	11	17	816	0.851492	cds (0.1), partial (0.1)	-
92	subtree	MH399590.2/5456..7021	1489621	11	16	1560	0.989743	genome (0.2), complete (0.1)	cox1 (0.5), coi (0.3)
93	subtree	MH263669.1/8713..9498	1489621	11	16	785	0.998648	genome (0.2), complete (0.1)	cox3 (0.5), coiii (0.3)
94	subtree	MH263671.1/8377..10212	1489621	11	16	1836	0.9952	genome (0.2), complete (0.1)	nd5 (1)
103	subtree	AB054131.1/4035..5079	8002	11	15	1045	0.988029	genome (0.2), complete (0.1)	nd2 (1)
104	subtree	MH263668.1/7100..7790	8002	11	15	691	0.998651	genome (0.2), complete (0.1)	cox2 (0.4), coii (0.3)
114	subtree	KR260177.1	1740101	11	14	526	0.997154	16s (0.09), gene (0.09)	-
125	subtree	GQ228021.1	30769	11	11	332	1	cds (0.1), cytb (0.1)	-
