# Supplementary material for: Phylogenetic revision of Gymnotidae (Teleostei: Gymnotiformes), with descriptions of six subgenera
Source: PLoS One. 2019 Nov 7;14(11):e0224599. doi: 10.1371/journal.pone.0224599 (PMC6837465; doi:10.1371/journal.pone.0224599)
Supplement: S2 Supplementary Material — (ZIP) [file pone.0224599.s002.zip › S2 - Genbank Accession numbers for sequences from Tagliacollo et al 2016.xlsx]

## Sheet: Sheet1
Species	Voucher	Genbank Accession Number
		16S	CYTB	COI	RAG1	RAG2	ZIC1
Electrophorus electricus ­39371	MUSM 39371	KR260100	KR491627	KR491624	KR491738	KR491749	KR491847
Gymnotus pantherinus 11144	LBP 11144	KR260101	KR491698	KR491598		KR491750	KR491848
Gymnotus pantherinus 24536	LBP 24536	KR260102	KR491699	KR491599		KR491751	KR491849
Gymnotus pantherinus 31531	MCP 31531	KR260103	KR491700	KR491600		KR491752	KR491850
Gymnotus jonasi 34047	LBP 34047	KR260104	KR491696	KR491597		KR491753	KR491851
Gymnotus jonasi GQ	GQ-2016	GQ862671	GQ862619			GQ862567
Gymnotus stenoleucus GQ	GQ-2060	GQ862680	GQ862628			GQ862576
Gymnotus coropinae 43746	LBP 43746	KR260105	KR491694	KR491595		KR491754
Gymnotus coropinae 7161	LBP 7161	KR260106	KR491695	KR491596		KR491755
Gymnotus coatesi GQ	GQ-2042	GQ862657	GQ862605			GQ862553
Gymnotus javari GQ	GQ-2020	GQ862670	GQ862618			GQ862566
Gymnotus pedanopterus GQ	GQ-2058	GQ862678	GQ862626			GQ862574
Gymnotus cf anguillaris GQ	GQ-2091	GQ862646	GQ862594			GQ862542
Gymnotus cataniapo GQ	GQ-2062	GQ862655	GQ862603			GQ862551
Gymnotus maculosus	Brochu-8126
Gymnotus panamensis	Brochu-8021
Gymnotus henni	Brochu-8231
Gymnotus ardilai	Brochu 8175
Gymnotus choco	Brochu 8209
Gymnotus bahianus	Brochu-7245
Gymnotus cylindricus 1201	LSUMZ 1201	KR260107	KR491701	KR491601	KR491739	KR491756	KR491852
Gymnotus cylindricus GQ	GQ-2092	GQ862667	GQ862615			GQ862563
Gymnotus tigre 060406	JSA 060406	KR260108	KR491697	KR491625		KR491757	KR491853
Gymnotus curupira GQ	GQ-2009	GQ862665	GQ862613			GQ862561
Gymnotus obscurus GQ	GQ-2017	GQ862675	GQ862623			GQ862571
Gymnotus pantanal 31928	LBP 31928	KR260109	KR491711	KR491603		KR491758	KR491854
Gymnotus pantanal 32017	LBP 32017	KR260110	KR491712	KR491604		KR491759	KR491855
Gymnotus chaviro 39364	MUSM 39364	KR260111	KR491705	KR491608		KR491760	KR491856
Gymnotus varzea GQ	GQ -2014	GQ862687	GQ862635			GQ862583
Gymnotus omarorum	Brochu-7093
Gymnotus mamiraua GQ	GQ-2012	GQ862673	GQ862621			GQ862569
Gymnotus carapo australis 25550	LBP 25550	KR260112	KR491709	KR491610		KR491761	KR491857
Gymnotus sylvius 36021	LBP 36021	KR260113	KR491710	KR491602		KR491762	KR491858
Gymnotus carapo australis 14044	LBP 14044	KR260114	KR491702	KR491611		KR491763
Gymnotus cuia 37726	LBP 37726	KR260115	KR491703	KR491612		KR491764	KR491860
Gymmnotus carapo 36951	MUSM 36951	KR260116	KR491706	KR491609		KR491765	KR491861
Gymnotus carapo 27325	LBP 27325	KR260117	KR491707	KR491606		KR491766	KR491862
Gymnotus carapo 32294	LBP 32294	KR260118	KR491704	KR491607		KR491767	KR491863
Gymnotus carapo 35859	MUSM 35859	KR260119	KR491708	KR491605		KR491768	KR491864
Gymnotus ucamara GQ	GQ-1927	GQ862685	GQ862633			GQ862581
Gymnotus arapaima GQ	GQ-2002	GQ862647	GQ862595			GQ862543
Hypopomus artedi GQ	GQ-2232	GQ862689	GQ862637	KF533331		GQ862585
Sternopygus macrurus 39502	MUSM 39502	KR260159	KR491722	KR491580		KR491804	KR491899
Sternopygus macrurus 37350	LBP 37350	KR260160	KR491723	KR491581		KR491805	KR491900
