# Supplementary material for: Phylogenetic revision of Gymnotidae (Teleostei: Gymnotiformes), with descriptions of six subgenera
Source: PLoS One. 2019 Nov 7;14(11):e0224599. doi: 10.1371/journal.pone.0224599 (PMC6837465; doi:10.1371/journal.pone.0224599)
Supplement: S2 Supplementary Material — (ZIP) [file pone.0224599.s002.zip › S2 - Multiple Sequence Alignment.nex]

#NEXUS
[written Tue Jun 05 12:43:19 CDT 2018 by Mesquite  version 3.5 (build 888) at Red-Sea-Shark/10.231.180.98]

BEGIN TAXA;
	TITLE Gymn_TAXA;
	DIMENSIONS NTAX=211;
	TAXLABELS
		Electrophorus_electricus_0 Electrophorus_electricus_2026_0 Electrophorus_electricus_2619_0 Electrophorus_electricus_39371 Electrophorus_electricus_MT_0 Gymnotus_arapaima_2002_0 Gymnotus_arapaima_2003_0 Gymnotus_arapaima_GQ862647 Gymnotus_ardilai_8175 Gymnotus_ardilai_8186 Gymnotus_bahianus_7244 Gymnotus_bahianus_7245 Gymnotus_carapo_2463 Gymnotus_carapo_2464 Gymnotus_carapo_2558 Gymnotus_carapo_2957 Gymnotus_carapo_7005 Gymnotus_carapo_7006 Gymnotus_carapo_7014 Gymnotus_carapo_7016 Gymnotus_carapo_7065 Gymnotus_carapo_7066 Gymnotus_carapo_7067 Gymnotus_carapo_7084 Gymnotus_carapo_7085 Gymnotus_carapo_7086 Gymnotus_carapo_7087 Gymnotus_carapo_7088 Gymnotus_carapo_7101 Gymnotus_carapo_8631 Gymnotus_carapo_8634 Gymnotus_carapo_8640 Gymnotus_carapo_8641 Gymnotus_carapo_8760 Gymnotus_carapo_8767 Gymnotus_carapo_9801 Gymnotus_carapo_9805 Gymnotus_carapo_9806 Gymnotus_carapo_9810 Gymnotus_carapo_9811 Gymnotus_carapo_9815 Gymnotus_carapo_9816 Gymnotus_carapo_9820 Gymnotus_carapo_9947 Gymnotus_carapo_9948 Gymnotus_carapo_9951 Gymnotus_carapo_9977 Gymnotus_carapo_9983 Gymnotus_carapo_9989 Gymnotus_carapo_10027 Gymnotus_carapo_10036 Gymnotus_carapo_10037 Gymnotus_carapo_10038 Gymnotus_carapo_10039 Gymnotus_carapo_10040 Gymnotus_carapo_10041 Gymnotus_carapo_10453 Gymnotus_carapo_10459 Gymnotus_carapo_10460 Gymnotus_carapo_10461 Gymnotus_carapo_10462 Gymnotus_carapo_32294 Gymnotus_carapo_35859 Gymnotus_carapo_36951 Gymnotus_carapo_australis_25550 Gymnotus_carapo_CA_2004_0 Gymnotus_carapo_CA_2004_2_0 Gymnotus_carapo_CA_2030_0 Gymnotus_carapo_Parnaiba_27325_0 Gymnotus_carapo_MG773789 Gymnotus_carapo_MRJ_31521 Gymnotus_carapo_MT_0 Gymnotus_carapo_OR_2040_0 Gymnotus_carapo_OR_2041_0 Gymnotus_carapo_RS1_25550_0 Gymnotus_carapo_RS2_7071_0 Gymnotus_carapo_RS2_31959_0 Gymnotus_carapo_SFrancisco_DCC41821_0 Gymnotus_carapo_SFrancisco_DCC41823_0 Gymnotus_carapo_UP_14044_0 Gymnotus_carapo_UP_32294_0 Gymnotus_carapo_UParaguay_5649_0 Gymnotus_carapo_UParana_14044_0 Gymnotus_carapo_UParana_25850_0 Gymnotus_carapo_UParana_31794_0 Gymnotus_carapo_UParana_31931_0 Gymnotus_carapo_UParana_32294_0 Gymnotus_carapo_UParana_34744_0 Gymnotus_carapo_UParana_37726_0 Gymnotus_carapo_WA_2006_0 Gymnotus_carapo_WA_2007_0 Gymnotus_carapo_WA_35859_0 Gymnotus_carapo_WA_36021_0 Gymnotus_carapo_WA_36951_0 Gymnotus_cataniapo_2062_0 Gymnotus_cataniapo_2063_0 Gymnotus_cataniapo_GQ862655 Gymnotus_cf_anguillaris_Guyanas_2009_2091_0 Gymnotus_cf_pedanopterus_JPS_2006_0 Gymnotus_cf_sylvius_36021_0 Gymnotus_chaviro_39364 Gymnotus_choco_8209 Gymnotus_coatesi_2042_0 Gymnotus_coatesi_GQ862657 Gymnotus_coropinae_2010_0 Gymnotus_coropinae_2025_0 Gymnotus_coropinae_2035_0 Gymnotus_coropinae_2036_0 Gymnotus_coropinae_2037_0 Gymnotus_cuia_14044 Gymnotus_cuia_37726 Gymnotus_curupira_2009_0 Gymnotus_curupira_2019 Gymnotus_curupira_2021_0 Gymnotus_curupira_GQ862665 Gymnotus_curupira_MZUSP Gymnotus_cylindricus_1201 Gymnotus_cylindricus_2092_0 Gymnotus_cylindricus_2093_0 Gymnotus_cylindricus_2094_0 Gymnotus_cylindricus_GQ862667 Gymnotus_cylindricus_stri13505_0 Gymnotus_henni_8231 Gymnotus_henni_STRI1417_0 Gymnotus_henni_STRI1471_0 Gymnotus_henni_STRI24923_0 Gymnotus_javari_2020_0 Gymnotus_javari_GQ862670 Gymnotus_jonasi_2016_0 Gymnotus_jonasi_2471_0 Gymnotus_jonasi_GQ862671 Gymnotus_maculosus_8126 Gymnotus_mamiraua_2012_0 Gymnotus_mamiraua_GQ862673 Gymnotus_obscurus_2017_0 Gymnotus_obscurus_8649 Gymnotus_obscurus_GQ862675 Gymnotus_omarorum_7092 Gymnotus_omarorum_7093 Gymnotus_panamensis_8021 Gymnotus_panamensis_AM302_0 Gymnotus_pantanal_5644_0 Gymnotus_pantanal_7076 Gymnotus_pantanal_31927_0 Gymnotus_pantanal_31928 Gymnotus_pantanal_31929_0 Gymnotus_pantanal_32017 Gymnotus_pantanal_34742_0 Gymnotus_pantanal_34743_0 Gymnotus_pantherinus_2039_0 Gymnotus_pantherinus_7277_0 Gymnotus_pantherinus_11144 Gymnotus_pantherinus_19571_0 Gymnotus_pantherinus_24532_0 Gymnotus_pantherinus_24536 Gymnotus_pantherinus_31531 Gymnotus_pedanopterus_2058_0 Gymnotus_pedanopterus_2059_0 Gymnotus_pedanopterus_GQ862678 Gymnotus_sp_0 Gymnotus_sp_n_CUIA_AE_2018_2559 Gymnotus_sp_n_CUIA_AE_2018_7071 Gymnotus_sp_n_CUIA_AE_2018_7072 Gymnotus_sp_n_CUIA_AE_2018_7074 Gymnotus_sp_n_CUIA_AE_2018_8764 Gymnotus_stenoleucus_2060_0 Gymnotus_stenoleucus_2061_0 Gymnotus_stenoleucus_2064_0 Gymnotus_stenoleucus_34047_0 Gymnotus_stenoleucus_GQ862680 Gymnotus_sylvius_7240 Gymnotus_sylvius_36021 Gymnotus_sylvius_UParaguay_5647_0 Gymnotus_sylvius_UParana_7069_0 Gymnotus_sylvius_UParana_7070_0 Gymnotus_sylvius_UParana_8831_0 Gymnotus_sylvius_UParana_9823_0 Gymnotus_sylvius_UParana_25851_0 Gymnotus_sylvius_UParana_25853_0 Gymnotus_sylvius_UParana_27380_0 Gymnotus_sylvius_UParana_27381_0 Gymnotus_sylvius_UParana_27382_0 Gymnotus_sylvius_UParana_29096_0 Gymnotus_sylvius_UParana_31933_0 Gymnotus_sylvius_UParana_31958_0 Gymnotus_tigre_060406 Gymnotus_ucamara_1927_0 Gymnotus_ucamara_1950_0 Gymnotus_ucamara_GQ862685 Gymnotus_varzea_2014_0 Gymnotus_varzea_2469 Gymnotus_varzea_GQ862687 Hypopomus_artedi_GQ862689 Sternopygus_macrurus_39502 Gymnotus_refugio Gymnotus_capitimaculatus Gymnotus_tiquie Gymnotus_anguillaris Gymnotus_n_sp_ARIP Gymnotus_n_sp_ARAP Gymnotus_melanopleura Gymnotus_onca Gymnotus_riberalta Gymnotus_paraguensis Gymnotus_inaequilabiatus Gymnotus_esmeraldas Gymnotus_eyra Gymnotus_interruptus Gymnotus_diamantinensis Gymnotus_chimarrao Gymnotus_capanema 
	;

END;


BEGIN CHARACTERS;
	TITLE  Molecular_DATA;
	DIMENSIONS  NCHAR=5533;
	FORMAT DATATYPE = DNA GAP = - MISSING = ?;
	MATRIX
	Electrophorus_electricus_0                   ??????????????????????????????????????????????????????????????????????????????????????????????????????????????????????????????????????????????????????????????????????????????????????????????????????????????????????????????????????????????????????????????????????????????????????????????????????????????????????????????????????????????????????????????????????????????????????????????????????????????????????????????????????????????????????????????????????????????????????????????????????????????????????????????????????????????????????????????????????????????????????????????????????????????????????????????????????????????????????????????????????????????????????????????????????????????????????????????????????????????????????????????????????????????????????????????????????????????????????????????????????????????????????????????????????????????????????????????????????????????????????????????????????????????????????????????????????????????????????????????????ATTAAACGGCCGCGGTATTTTGACCGTGCAAAGGTAGCGCAATCACTTGCCCCTTAATTAGGGGCCTGTATGAATGGCTAGACGAAGGCCCAACTGTCTCCCTTTTCAAATCAGTTAAATTGATCTACCTGTGCAGAAGCAGGTATACACCTACAAGACGAGAAGACCCTTTGGAGCTTAAGATTA?AAGTCATCTACATTAATAAGTT????ACACTTAAACCAAGTA?????AATACTGA???CCTACATCTTCGGTTGGGGCGACCACGGGGGAAAACTAAGCCCCCATGAAGA?AAGATA?GACCCTTCTAAACCTAGAAAGACATTTCTAAGTCGCAGAACATCTGACTAAAA??GATCCGT???TTTTATACGACCAGCGAACCAAGTTACCCAAGGGATAACAGCGCAATCCTCTTCCAGAGTCCCTATCGACAAGGGGGTTTACGACCTCGATGTTGGATCAGGACATCCTAATGGTG?????????????????????????????????????????????????????????????????????????????????????????????????????????????????????????????????????????????????????????????????????????????????????????????????????????????????????????????????????????????????????????????????????????????????????????????????????????????????????????????????????????????????????????????????????????????????????????????????????????????????????????????????????????????????????????????????????????????????????????????????????????????????????????????????????????????????????????????????????????????????????????????????????????????????????????????????????????????????????????????????????????????????????????????????????????????????????????????????????????????????????????????????????????????????????????????????????????????????????????????????????????????????????????????????????????????????????????????????????????????????????????????????????????????????????????????????????????????????????????????????????????????????????????????????????????????????????????????????????????????????????????????????????????????????????????????????????????????????????????????????????????????????????????????????????????????????????????????????????????????????????????????????????????????????????????????????????????????????????????????????????????????????????????????????????????????????????????????????????????????????????????????????????????????????????????????????????????????????????????????????????????????????????????????????????????????????????????????????????????????????????????????????????????????????????????????????????????????????????????????????????????????????????????????????????????????????????????????????????????????????????????????????????????????????????????????????????????????????????????????????????????????????????????????????????????????????????????????????????????????????????????????????????????????????????????????????????????????????????????????????????????????????????????????????????????????????????????????????????????????????????????????????????????????????????????????????????????????????????????????????????????????????????????????????????????????????????????????????????????????????????????????????????????????????????????????????????????????????????????????????????????????????????????????????????????????????????????????????????????????????????????????????????????????????????????????????????????????????????????????????????????????????????????????????????????????????????????????????????????????????????????????????????????????????????????????????????????????????????????????????????????????????????????????????????????????????????????????????????????????????????????????????????????????????????????????????????????????????????????????????????????????????????????????????????????????????????????????????????????????????????????????????????????????????????????????????????????????????????????????????????????????????????????????????????????????????????????????????????????????????????????????????????????????????????????????????????????????????????????????????????????????????????????????????????????????????????????????????????????????????????????????????????????????????????????????????????????????????????????????????????????????????????????????????????????????????????????????????????????????????????????????????????????????????????????????????????????????????????????????????????????????????????????????????????????????????????????????????????????????????????????????????????????????????????????????????????????????????????????????????????????????????????????????????????????????????????????????????????????????????????????????????????????????????????????????????????????????????????????????????????????????????????????????????????????????????????????????????????????????????????????????????????????????????????????????????????????????????????????????????????????????????????????????????????????????????????????????????????????????????????????????????????????????????????????????????????????????????????????????????????????????????????????????????????????????????????????????????????????????????????
	Electrophorus_electricus_2026_0              ???????????????????????????????????????????????????????????????????????????????????????????????????????????????????????????????????????????????????????????????????????????????????????????????????????????????????????????????????????????????????????????????????????????????????????????????????????????????????????????????????????????????????????????????????????????????????????????????????????????????????????????????????????????????????????????????????????????????????????????????????????????????????????????????????????????????????????????????????????????????????????????????????????????????????????????????????????????????????????????????????????????????????????????????????????????????????????????????????????????????????????????????????????????????????????????????????????????????????????????????????????????????????????????????????????????????????????????????????????????????????????????????????????????????????????????????????????GAGGTCCTGCCTGCCCAGTGAA????TATTAAACGGCCGCGGTATTTTGACCGTGCAAAGGTAGCGCAATCACTTGCCCCTTAATTAGGGGCCTGTATGAATGGCTAGACGAAGGCCCAACTGTCTCCCTTTTCAAATCAGTTAAATTGATCTACCCGTGCAGAAGCAGGTATTCACCTACAAGACGAGAAGACCCTTTGGAGCTTAAGATTA?AAGTCATCTACATTAATAAGTT????ACACTTAAACCAAGTA?????AATACTGA???CCTACATCTTCGGTTGGGGCGACCACGGGGGAAAACTAAGCCCCCATGAAGA?AAGATA?GACCCTTCTAAACCTAGAAAGACATTTCTAAGTCGCAGAACATCTGACTAAAA??GATCCGT???TTTTATACGACCAGCGAACCAAGTTACCCAAGGGATAACAGCGCAATCCTCTTCCAGAGTCCCTATCGACAAGGGGGTTTACGACCTCGATGTTGGATCAGGACATCCTAATGGTGTAGCCGCTATTAAGGGTTCGTTTGTTCAACG???????????????????????????????????????????????????????????????????????????????????????????????????????????????????????????????????????????????????????????????????????????????????????????????????????????????????????????????????????????????????????????????????????????????????????????????????????????????????????????????????????????????????????????????????????????????????????????????????????????????????????????????????????????????????????????????????????????????????????????????????????????????????????????????????????????????????????????????????????????????????????????????????????????????????????????????????????????????????????????????????????????????????????????????????????????????????????????????????????????????????????????????????????????????????????????????????????????????????????????????????????????????????????????????????????????????????????????????????????ACACACCCCCTCCTAAAAATCGCTAATAAAACTCTAATTGATCTCCCAACCCCCTCTA??ACATCTCTGCCTGATGAAACTTCGGCTCATTACTCCTACTATGTTTAATGACACAAATTATCACAGGCTTATTCCTATCCATACACTATACACCAGATATTACCCATGCCTTCTCTTCAGTAGCCCATATCTGTCGTGACGTAAACCACGGATGATTCATCCGAAACCTACACGCTAATGGAGCCTCATTTTTCTTCATTTGTATTTACCTTCATATTGGTCGAGGCCTCTATTATGGTTCATATATACACAAAGAAACATGAAACATTGGAGTTATTCTTTTACTTCTAACAATAATAACCGCATTCATGGGATATGTTTTACCATGAGGCCAAATATCTTTCTGAGGTGCTACTGTAATTACCAATCTTCTCTCTGCAACCCCATACATCGGTAATACCTTAGTACAATGAATCTGAGGGGGGTTCTCAGTAGATAATGCTACCTTAACACGATTTTTCGCCCTCCACTTTCTCCTCCCTTTCCTAATTATTACTATAACCCTTCTTCATGCCCTTTTCCTCCATGAAACCGGCTCAAATAACCCAATTGGTTTAAACTCTAACTCAGATAAGATTCCATTTCATCCTTATTTCACTTTCAAAGACCTCCTGGGTTTCACTATTATACTTTCAACCATAACCCTAGTTGCCCTTTTCACCCCTAATATCATAAGTGACCCAGAAAACTTTACCCCAGCTAACCCCCTTATCACACCACCCCACATCAAACCAGAATGATACTTTTTATTTGCCTATGCAATCCTACGCTCAATTCCCAATAAGCTGGGTGGAGTACTAGCACTCTTACTCTCCATTCTAATCCTTTTCACCACTCCCCTTCTTCACACTTCAAAACAACAAGGACTTACCTTTCGACCATTATCACAGCTTTTCTTTTGAATTTTAATCGCAGATGTACTCATCCTCACATGAATTGGGGGGATACCAGTTGAATTCCCATTTATCACCATCGGCCAGACAGCCTCAACAATCTACTTCATTACTTTCCTCATCTTCTTCCCTATAATTGGATGATATGAAAACAA??????????????CAGTTGAATTCCCATTTATCACCATCGGCCAGACAGCCTCAACAATCTACTTCATTACTTTCCTCATCTTCTTCCCTATAATTGGATGATATGAAAACAAAAGCGATCCTGTCCAACAGGCATCTTTGGTGTTCGCATCAAGAATGGAGAGCTCAAACTCCGTGCCATCTCCTTCTCTAACACTTCTTGCTATCTTCCACCATTGCGCTGCCCAGCAGTCTGCCAGCTGGAGGCTCGTGACGGAAGCCCCGAGTGTTACCTCGTTCATGGAGGCCGAACACCCAACAATGAGCTGTCCTCAAGCCTCTACGTGCTCAGTGTGGACAGTCGTGGATGCAATCGGAAGGTCACAATGAGATGCCAGGAGAAAGAATTGGCTGGGGAGACTCCAGGGCCCCGGTATGGCCACACCATCAGTGTAGTCCACAGCAGAGGGAAAACCGCATGTGTGGTGTTTGGTGGTAGGGCCTACCTTCCACCTGCTGAGAGAACCACAGAGAACTGGAACACTGTGGTGGACTGTCCATCCCTGGTGTACCTCATTGATCTGGAGTTCGGCTGCTGTTCAGCACACACCCTCCCGGAGCTTGCAGATGGCCAGTCCTTCCACCTGGCGCTGGCACGAGAGGATTGTGTCTACTTCCTGGGTGGCCACATCCTCTCCACTGACTGCAGACCACCTCGTCTGTTCAGGCTACGTGTAGAGCTTCTCTTAGGCAGTCCACTGCTCTCTTGTGATGTCCTTAATGATGGTCTCTCCATCACAAGTGCCATCACAATTCCCACAGGCTCTGCTCATGAGTACATTATCCTCGGTGGCTATCAGTCCGAGTCCCAGAAGCGAATGCAGTGCACATATGTAGCACTAGATGATGTTGGTATACGCCTCGAGTTTCGAGAGCCACCACAGTGGAGCAGTGAGATCATCCAAAGCCGCACCTGGTTCGGTGGAAGCCTGGACAAGGGCAACGCACTGATTGCTGTTCCATCTGAAGGCAGTCCAGCATATCCAGATGCATATTACTTTTACCAAGTAAGCTTCCAGCAGGAGGCAGAAGCAGAGGATGCAACTCAGACATGCAGCCAAGAGTCCACTGACTTTGAGGATTCCGCTCCTCTAGAGGATTCAGAAGAGCTCTACTTCGGACGTGAGCCCCACGAGATGGAGTACAGCAGTGACGGAGACGGAGACACCTACAATGAGGAAGATGAGGAGGATGAATCTCAGACCGGTTACTGGATCAGGTGCTGCCTTGGCTGCACGGTAGACGTCAACACCTGGGAGCCCTTCTACTCCACAGAGCTCAACCGGCC???????????????????????????????????????????????????????????????????????????????????????????????????????????????????????????????????????????????????????????????????????????????????????????????????????????????????????????????????????????????????????????????????????????????????????????????????????????????????????????????????????????????????????????????????????????????????????????????????????????????????????????????????????????????????????????????????????????????????????????????????????????????????????????????????????????????????????????????????????????????????????????????????????????????????????????????????????????????????????????????????????????????????????????????????????????????????????????????????????????????????????????????????????????
	Electrophorus_electricus_2619_0              ??????????????????????????????????????????????????????????????????????????????????????????????????????????????????????????????????????????????????????????????????????????????????????????????????????????????????????????????????????????????????????????????????????????????????????????????????????????????????????????????????????????????????????????????????????????????????????????????????????????????????????????????????????????????????????????????????????????????????????????????????????????????????????????????????????????????????????????????????????????????????????????????????????????????????????????????????????????????????????????????????????????????????????????????????????????????????????????????????????????????????????????????????????????????????????????????????????????????????????????????????????????????????????????????????????????????????????????????????????????????????????????????????????????????????????????????????????????????????????????????????????????????????????????????????????????????????????????????????????????????????????????????????????????????????????????????????????????????????????????????????????????????????????????????????????????????????????????????????????????????????????????????????????????????????????????????????????????????????????????????????????????????????????????????????????????????????????????????????????????????????????????????????????????????????????????????????????????????????????????????????????????????????????????????????????????????????????????????????????????????????????????????????????????????????????????????????????????????????????????????????????????????????????????????????????????????????????????????????????????????????????????????????????????????????????????????????????????????????????????????????????????????????????????????????????????????????????????????????????????????????????????????????????????????????????????????????????????????????????????????????????????????????????????????????????????????????????????????????????????????????????????????????????????????????????????????????????????????????????????????????????????????????????????????????????????????????????????????????????????????????????????????????????????????????????????????????????????????????????????????????????????????????????????????????????????????????????????????????????????????????????????????????????????????ACACACCCCCTCCTAAAAATCGCTAATAAAACTCTAACTGATCTCCCAACCCCCTCTA??ACATCTCTGCCTGATGAAACTTCGGCTCATTACTCCTACTATGTTTAATGACACAAATTATCACAGGCTTATTCCTATCCATACACTATACACCAGATATTACCCATGCCTTCTCTTCAGTAGCCCATATCTGTCGTGACGTAAACCACGGATGATTCATCCGAAACCTACACGCTAATGGAGCCTCATTTTTCTTCATTTGTATTTACCTTCATATTGGTCGAGGCCTCTATTATGGTTCATATATACACAAAGAAACATGAAACATTGGAGTTATTCTTTTACTTCTAACAATAATAACCGCATTCATAGGATATGTTTTACCATGAGGCCAAATATCTTTCTGAGGTGCTACTGTAATTACCAATCTTCTCTCTGCAACCCCATACATCGGTAATACCTTAGTACAATGAATCTGAGGGGGGTTCTCAGTAGATAATGCTACCTTAACACGATTTTTCGCCCTCCACTTTCTCCTCCCTTTCCTAATTATTACTATAACCCTTCTTCATGCCCTTTTCCTCCATGAAACCGGCTCAAATAACCCAATTGGTTTAAACTCTAACTCAGATAAGATTCCATTTCATCCTTATTTCACTTTCAAAGACCTCCTAGGTTTCACTATTATACTTTCAACCATAACCCTAGTTGCCCTTTTCACCCCTAATATCATAAGTGACCCAGAAAACTTTACCCCAGCCAACCCCCTTATCACACCACCCCACATCAAACCAGAATGATACTTTTTATTTGCCTATGCAATCCTACGCTCAATTCCCAATAAGCTGGGTGGAGTACTAGCACTCTTACTCTCCATTCTAATCCTTTTCACCACTCCCCTTCTTCACACTTCAAAACAACAAGGACTTACCTTTCGACCATTATCACAGCTTTTCTTTTGAATTTTAATCGCAGATGTACTCATCCTCACATGAATTGGGGGGATACCAGTTGAATTCCCATTTATCACCATCGGCCAGACAGCCTCAACAATCTACTTCATTACTTTCCTCATCTTCTTCCCTATAATTGGATGATATGAAAACAA??????????????CAGTTGAATTCCCATTTATCACCATCGGCCAGACAGCCTCAACAATCTACTTCATTACTTTCCTCATCTTCTTCCCTATAATTGGATGATATGAAAACAAAAGCGATCCTGTCCAACAGGCATCTTTGGTGTTCGCATCAAGAATGGAGAGCTCAAACTCCGTGCCATCTCCTTCTCTAACACTTCTTGCTATCTTCCACCATTGCGCTGCCCAGCAGTCTGCCAGCTGGAGGCTCGTGACGGAAGCCCCGAGTGTTACCTCGTTCATGGAGGCCGAACACCCAACAATGAGCTGTCCTCAAGCCTCTACGTGCTCAGTGTGGACAGTCGTGGATGCAATCGGAAGGTCACAATGAGATGCCAGGAGAAAGAATTGGCTGGGGAGACTCCAGGGCCCCGGTATGGCCACACCATCAGTGTAGTCCACAGCAGAGGGAAAACCGCATGTGTGGTGTTTGGTGGTAGGGCCTACCTTCCACCTGCTGAGAGAACCACAGAGAACTGGAACACTGTGGTGGACTGTCCATCCCTGGTGTACCTCATTGATCTGGAGTTCGGCTGCTGTTCAGCACACACCCTCCCGGAGCTTGCAGATGGCCAGTCCTTCCACCTGGCGCTGGCACGAGAGGATTGTGTCTACTTCCTGGGTGGCCACATCCTCTCCACTGACTGCAGACCACCTCGTCTGTTCAGGCTACGTGTAGAGCTTCTCTTAGGCAGTCCACTGCTCTCTTGTGATGTCCTTAATGATGGTCTCTCCATCACAAGTGCCATCACAATTCCCACAGGCTCTGCTCATGAGTACATTATCCTCGGTGGCTATCAGTCCGAGTCCCAGAAGCGAATGCAGTGCACATATGTAGCACTAGATGATGTTGGTATACGCCTCGAGTTTCGAGAGCCACCACAGTGGAGCAGTGAGATCATCCAAAGCCGCACCTGGTTCGGTGGAAGCCTGGACAAGGGCAACGCACTGATTGCTGTTCCATCTGAAGGCAGTCCAGCATATCCAGATGCATATTACTTTTACCAAGTAAGCTTCCAGCAGGAGGCAGAAGCAGAGGATGCAACTCAGACATGCAGCCAAGAGTCCACTGACTTTGAGGATTCCGCTCCTCTAGAGGATTCAGAAGAGCTCTACTTCGGACGTGAGCCCCACGAGATGGAGTACAGCAGTGACGGAGACGGAGACACCTACAATGAGGAAGATGAGGAGGATGAATCTCAGACCGGTTACTGGATCAGGTGCTGCCTTGGCTGCACGGTAGACGTCAACACCTGGGAGCCCTTCTACTCCACAGAGCTCAACCGGCCAGCCATG????????????????????????????????????????????????????????????????????????????????????????????????????????????????????????????????????????????????????????????????????????????????????????????????????????????????????????????????????????????????????????????????????????????????????????????????????????????????????????????????????????????????????????????????????????????????????????????????????????????????????????????????????????????????????????????????????????????????????????????????????????????????????????????????????????????????????????????????????????????????????????????????????????????????????????????????????????????????????????????????????????????????????????????????????????????????????????????????????????????????????????????????????
	Electrophorus_electricus_39371               ???????????????????????????????????????????????????????????????????????????????????????????????????????????????????????????????????????????????????????????????????????????????????????????????????????????????????????????????????????????????????????????????????????????????????????????????????????????????????????????????????????????????????????????????????????????????????????????????????????????????????????????????????????????????????????????????????????????????????????????????????????????????????????????????????????????????????????????????????????????????????????????????????????????????????????????????????????????????????????????????????????????????????????????????????????????????????????????????????????????????????????????????????????????????????????????????????????????????????????????????????????????????????????????????????????????????????????????????????????????????????????????????????????????????????????????????????????????????????????????????????TTTAACGGCCGCGGTATTTTGACCGTGCAAAGGTAGCGCAATCACTTGCCCCTTAATTAGGGGCCTGTATGAATGGCTAGACGAAGGCCCAACTGTCTCCCTTTTCAAATCAGTTAAATTGATCTACCCGTGCAGAAGCAGGTATACACCTACAAGACGAGAAGACCCTTTGGAGCTTAAGATTA?AAGTCATCTACATTAATAAGTT????ACACTTAAACCAAGTA?????AATACTGA???CCTACATCTTCGGTTGGGGCGACCACGGGGGAAAACTAAGCCCCCATGAAGA?AAGATA?GACCCTTCTAAACCTAGAAAGACATTTCTAAGTCGCAGAACATCTGACTAAAA??GATCCGT???TTTTATACGACCAGCGAACCAAGTTACCCAAGGGATAACAGCGCAATCCTCTTCCAGAGTCCCTATCGACAAGGGGGTTTACGACCTCGATGTTGGATCAGGACATCCTAATGGTGTAGCCGCTATTAAGGGTTCGTTTGTTCAACGATTAAAGTCCTAC???????????????????????????????????????????????????????????????????????????????????????????????????????????????????????????????????????????????????????????????????????????????????????????????????????????????????????????????????????????????????????????TAAGCCAGCCAGGTACCTTGATGGGGGATGACCAGATTTATAATGTAGTTGTAACTGCCCATGCTTTCGTAATAATTTTCTTTATGGTTATACCAATTATGATTGGAGGATTTGGAAATTGGTTAATCCCACTGATAATTGGGGCTCCTGATATAGCATTCCCTCGAATGAATAATATAAGCTTCTGGTTACTCCCTCCTTCATTCATTTTACTTCTCGCTTCCTCCGGGGTTGAAGCCGGAGCCGGCACCGGTTGGACTGTATACCCCCCTCTTGCAGGTAATCTTGCCCATGCTGGAGCCTCGGTAGATTTAACAATTTTTTCCCTACACTTGGCTGGCATGTCCTCAATTCTAGGATCAATTAACTTCATTACAACCATTATCAACATAAAACCTCCAGCAGCCTCTCAATACCAAACACCCTTGTTTGTTTGGGCCTTGTTAATCACTACGGTCCTTCTTCTATTATCACTCCCAGTATTAGCAGCGGGAATCACCATACTACTAACTGACCGTAACCTTAACACAACCTTTTTTGACCCT???????????C??????????????????????????????????????????????????????????????????????????????????????????????????????CCTCAA??ACATCTCTGCCTGATGAAACTTCGGCTCATTACTCCTACTATGTTTAATGACACAAATTATCACAGGCTTATTCCTATCCATACACTACACACCAGATATTACCCATGCCTTCTCTTCAGTAGCCCATATCTGTCGAGACGTAAACCACGGATGATTCATCCGAAACCTACACGCCAATGGAGCCTCATTTTTCTTCATTTGTATTTACCTTCATATTGGTCGAGGCCTCTATTACGGTTCATATATACACAAAGAAACATGAAACATTGGAGTTATTCTTTTACTTCTAACAATAATAACCGCATTCATGGGATATGTTTTACCATGAGGCCAAATATCTTTCTGAGGTGCTACTGTAATTACCAATCTTCTCTCTGCAACCCCATACATCGGAAATACCTTAGTACAATGAATCTGAGGGGGGTTCTCAGTAGACAATGCTACCTTAACACGATTTTTCGCCCTCCACTTTCTCCTCCCTTTCCTAATTATTACTATAACCCTTCTTCATGCCCTTTTCCTCCACGAAACCGGCTCAAACAACCCAATTGGTTTAAACTCAAACTCAGACAAGATTCCATTTCATCCTTATTTCACTTTCAAAGACCTCCTAGGTTTCACTATCATACTTTCAACCATAACCCTAGTTGCCCTTTTCACCCCCAATATCATAAGAGACCCAGAAAACTTTACCCCAGCCAACCCCCTTATCACACCACCCCACATCAAACCAGAATGATACTTTTTATTTGCCTATGCAATCCTACGCTCAATTCCCAACAAGCTGGGTGGAGTACTAGCACTCTTACTCTCCATTCTAATCCTTTTCACCACTCCCCTTCTTCACACTTCAAAACAACAAGGACTTACCTTTCGACCATTATCACAGCTTTTCTTTTGAATTTTAATCGCAGATGTACTCATCCTCACATGAATTGGGGGAATACCAGTCGAATTCCCATTTATCACCATCGGCCAGACAGCCTCAACAATCTACTTCATTACATTCCTCATCTTCTTCCC???????????????????????????????????????????????????????????????????????????????????????????????????????????????????????????????????????????????????????????????????????????????????????????????????????????????????????????????CTTGGTATCTTCCACCATTGCGCTGCCCAGCAGTCTGTCTGCTGGAGGCTCGTGACGGAAGCCCCGAGTGATACCTCGTCCATGGAGGCCGAACACCCAACAATGAGCTGTCCTCAAGCCTGTACGTGCTCAGTGTGGACAGTCGTGGATGCAATCGGAAGGTCACAATGAGATGCCAGGAGAAAGAATTGGCTGGGGAGACTCCAGGGCCCCGGTATGGCCACACCATCAGTGTAGTCCACAGCAGAGGGAAAACCGCATGTGTGGTGTTTGGTGGTAGGGCGTACCTTCCACCTGCTGAGAGAACCACAGAGAACTGGAACACTGTGGTGGACTGTCCATCCCTGGTGTACCTCATTGATCTGGAGTTCGGCTGCTGTTCAGCACACACCCTCCCGGAGCTTGCAGATGGCCAGTCCTTCCACCTGGCGCTGGCACGAGAGGATTGTGTGTACTTCCTGGGTGGCCACATCCTCTCCACTGACTGCAGACCACCTCGTCTGTTCAGGCTACGTGTAGAGCTTCTCTTAGGCAGTCCACTGCTCTCTTGTGATGTCCTTAATGATGGTCTCTCCATCACAAGTGCCATCACAATTCCCACAGGCTCTGCCCATGAGTACATTATCCTCGGTGGATACCAGTCCGAGTCCCAGAAGCGAATGCAGTGCACATATGTAGCACTAGATGATGTTGGTATACGCCTCGAGTTTCGAGAGCCACCACAGTGGAGCAGTGAGATCATCCAAAGCCGCACCTGGTTCGGTGGAAGCCTGGACAAGGGCAACGCACTGATTGCTGTTCCATCTGAAGGCAGTCCAGCATATCCAGATGCATATAACTTTTCCCAAGTAAGCTTCCAGCAGGAGGCAGAAGCAGAGGATGCAACCCAGACATGCAGCCAAGAGTCCACTGACTTTGAGGATTCCGCTCCTCTAGAGGATTCAGAAGAGCTGTACTTCGGACGTGAGCC????????????????????????????????????????????????????????????????????????????????????????????????????????????????????????????????????????????????????????????????????????TTGGCTTTAAACGGTTTTCCTTCCCGGGAACACTCTTCCCAAAAGCAGATATGATTCGACTGCTCTGGTCCTCCAACGTGTTCTACGGTGAGATGGGTCACAAGCTCGTGCATGGTGCTGAAAGTTTTGTTGCACGACTTTTTCGGGTTAGTGAGTTGCTCCGGTTCAATCCACTTGCAGATGAGCTCTTGTTTGATCGGTTGTCTCATGTAACGGAAAAAGGCCCCGGCCCCGTGGTGAGCAGTCATGTTCATGTTCATGGGGCCATAGCCATGCAACTGCGTGGAGGCGTAGTGCTCCGACCTGGGGCTTGTAACATGGCCGTACTGATCGGCCCTACCGTACATGTCCCCGGAAAACCCCAAGCGCATCTGACTGTTCACCACGTTCGAGGACGCGTGCGTCGCCGCTTGCTCGTGCAGTCCCGGGAAAAGCAGGTGCCCAGCAGCGTCGGAGTGTCCGTGCGGCGCCGCGAAACTTCCAGCGGCCGAGGCGAAAAGACTGTGTTGCGCGCTGGTGGCGTCTCCGAAGCCTCGATTCCGAAAGAGAAAGTCCCGGGTCGAGTTGAAAGCTGCGGTGGAGTAGGAGCTGACATGGGTGGGGTGATGGTGGTGTCCCAAGGCTGCGGCCGCGTAGCCGGGCGCCTGCGAGGAAAACGCCGCTTGCCCGGAGCCAAGATCATGGGAACTGTGGTTGATTTTAAAAGCGCCCATACCGTCGGCGAACGGATTTATCCCC
	Electrophorus_electricus_MT_0                GCTAAACAGCTAGCTTAAACACCAATACCCTCAAACAACATCTATACATCT?????????TTCATGACACTAACTAAACCATTCTTCCACCCCAGTACAGGAGATAGAAAAGGCATCTTAAAGCAATAGAAAAAGTACCGCAAGGGAATGCTGAAAAAGAAATGAAACAACCCATCCAAGCACTAAAAAGCAGAGATCAACTCTCGTACCTTTTGCATCATGATTTAGCTAGTATTTCTGAGCAAAGAGTACTTTAGTTCAGTTACCCGAAACCAAGTGAGCTACCCCAAGACAGCCT?TCCAGGGCCAACCCGTCTCTGTGGCAAAAGAGTGGGAAGATCTTCAGGTAGAGGTGACAAGCCTATCGAACTTGGTGATAGCTGGTTGCCTAAAAATTGGATAAAAGTTCAGCCCCGTACTCCTCACCCCACTATAACAACGGCTACAAGAAATATACGAGAGTTAGTCAAAGGGGGTACAGCCCCTTTGAAGCAGGACACAACC?TTACGGGAGGTTAAAGATCATATTTCACAAAACTGCTGTTGTAGTGGGCCTAAAAGCAGCCACCTGCTAAGATAGCGTTAAAGCTCAAACAGATAACAGTTTATTATTCAGATATTCCCTCTAATACCCCC?AACCTATTAGGCCCTTTCATGCTTACATGAAAGTGATACTGCTAAAATTAGTAACAAGAAGAAACCGCTCTTCTCCTTGCATAAGTGTATGTTAAACCGGACTCACCACTAATTATTAACGAACCCAATTAAAGAGGGGAGTATAACTTTAATAAAAAACAAGAAAAGCCTAT?TACAACAATCGTTAACCTTACACAAGTATGCTTAGAGGAAAGATTAAAAGAAAAGGAAGGAACTCGGCAAACCTAGGCCTCGCCTGTTTACCAAAAACATCGCCTTCTGT?AACCTATATATAGGAGGTCCTGCCTGCCCAGTGAA????TATTAAACGGCCGCGGTATTTTGACCGTGCAAAGGTAGCGCAATCACTTGCCCCTTAATTAGGGGCCTGTATGAATGGCTAGACGAAGGCCCAACTGTCTCCCTTTTCAAATCAGTTAAATTGATCTACCCGTGCAGAAGCAGGTATTCACCTACAAGACGAGAAGACCCTTTGGAGCTTAAGATTA?AAGTCATCTACATTAATAAGTT????ACACTTAAACCAAGTA?????AATACTGA???CCTACATCTTCGGTTGGGGCGACCACGGGGGAAAACTAAGCCCCCATGAAGA?AAGATA?GACCCTTCTAAACCTAGAAAGACATTTCTAAGTCGCAGAACATCTGACTAAAA??GATCCGT???TTTTATACGACCAGCGAACCAAGTTACCCAAGGGATAACAGCGCAATCCTCTTCCAGAGTCCCTATCGACAAGGGGGTTTACGACCTCGATGTTGGATCAGGACATCCTAATGGTGTAGCCGCTATTAAGGGTTCGTTTGTTCAACGATTAAAGTCCTACGTGATCTGAGTTCAGACCGGAGAAATCCAGGTCAGTTTCTATCTGTAATGTTATTTCTCTTAGTACGAAAGGACCAGAGAAATGTGGCCAATATTAAAAATATGCCTCACTCTAACTTTATGAGTCCAACTCAATTAAGTAAAAGATGAACCCCCTCACCCCCAAAATCAGGGAAGGCACCCTTTATATAGTGTTTGGTGCCTGAGCTGGTATGGTTGGGACCGCCCTTAGCTTGTTAATTCGTGCTGAACTAAGCCAACCAGGTACCTTGATGGGGGATGACCAGATTTATAATGTAGTTGTAACTGCCCATGCTTTCGTAATAATTTTCTTTATGGTTATACCAATTATGATTGGAGGATTTGGAAATTGATTAATCCCACTGATAATTGGGGCTCCTGATATAGCATTCCCTCGAATGAACAATATAAGCTTCTGATTACTCCCTCCTTCATTCATTTTACTTCTCGCTTCCTCCGGGGTTGAAGCCGGAGCCGGCACCGGTTGAACTGTATACCCCCCCCTTGCAGGTAATCTTGCCCATGCTGGAGCCTCGGTAGATTTAACAATTTTTTCCCTACACTTGGCTGGCATGTCCTCAATTCTAGGATCAATTAACTTCATTACAACCATTATCAACATAAAACCTCCAGCAGCCTCTCAATACCAAACACCCTTGTTTGTTTGGGCCTTGTTAATCACTACGGTCCTTCTTCTATTATCACTCCCAGTATTAGCAGCGGGAATCACCATACTACTAACTGACCGCAACCTTAACACAACCTTTTTTGACCCAGCTGGGGGTGGTGATCCTATTCTATACCAGCACCTATTTTGATTATGGCCAGCCTACGAAAAACACACCCCCTCCTAAAAATCGCTAATAAAACTCTAACTGATCTCCCAACCCCCTCTA??ACATCTCTGCCTGATGAAACTTCGGCTCATTACTCCTACTATGTTTAATGACACAAATTATCACAGGCTTATTCCTATCCATACACTATACACCAGATATTACCCATGCCTTCTCTTCAGTAGCCCATATCTGTCGTGACGTAAACCACGGATGATTCATCCGAAACCTACACGCTAATGGAGCCTCATTTTTCTTCATTTGTATTTACCTTCATATTGGTCGAGGCCTCTATTATGGTTCATATATACACAAAGAAACATGAAACATTGGAGTTATTCTTTTACTTCTAACAATAATAACCGCATTCATAGGATATGTTTTACCATGAGGCCAAATATCTTTCTGAGGTGCTACTGTAATTACCAATCTTCTCTCTGCAACCCCATACATCGGTAATACCTTAGTACAATGAATCTGAGGGGGGTTCTCAGTAGATAATGCTACCTTAACACGATTTTTCGCCCTCCACTTTCTCCTCCCTTTCCTAATTATTACTATAACCCTTCTTCATGCCCTTTTCCTCCATGAAACCGGCTCAAATAACCCAATTGGTTTAAACTCTAACTCAGATAAGATTCCATTTCATCCTTATTTCACTTTCAAAGACCTCCTAGGTTTCACTATTATACTTTCAACCATAACCCTAGTTGCCCTTTTCACCCCTAATATCATAAGTGACCCAGAAAACTTTACCCCAGCCAACCCCCTTATCACACCACCCCACATCAAACCAGAATGATACTTTTTATTTGCCTATGCAATCCTACGCTCAATTCCCAATAAGCTGGGTGGAGTACTAGCACTCTTACTCTCCATTCTAATCCTTTTCACCACTCCCCTTCTTCACACTTCAAAACAACAAGGACTTACCTTTCGACCATTATCACAGCTTTTCTTTTGAATTTTAATCGCAGATGTACTCATCCTCACATGAATTGGGGGGATACCAGTTGAATTCCCATTTATCACCATCGGCCAGACAGCCTCAACAATCTACTTCATTACTTTCCTCATCTTCTTCCCTATAATTGGATGATATGAAAACAAATTATTAAATAAAT?????????????????????????????????????????????????????????????????????????????????????????????????????????????????????????????????????????????????????????????????????????????????????????????????????????????????????????????????????????????????????????????????????????????????????????????????????????????????????????????????????????????????????????????????????????????????????????????????????????????????????????????????????????????????????????????????????????????????????????????????????????????????????????????????????????????????????????????????????????????????????????????????????????????????????????????????????????????????????????????????????????????????????????????????????????????????????????????????????????????????????????????????????????????????????????????????????????????????????????????????????????????????????????????????????????????????????????????????????????????????????????????????????????????????????????????????????????????????????????????????????????????????????????????????????????????????????????????????????????????????????????????????????????????????????????????????????????????????????????????????????????????????????????????????????????????????????????????????????????????????????????????????????????????????????????????????????????????????????????????????????????????????????????????????????????????????????????????????????????????????????????????????????????????????????????????????????????????????????????????????????????????????????????????????????????????????????????????????????????????????????????????????????????????????????????????????????????????????????????????????????????????????????????????????????????????????????????????????????????????????????????????????????????????????????????????????????????????????????????????????????????????????????????????????????????????????????????????????????????????????????????????????????????????????????????????????????????????????????????????????????????????????????????????????????????????????????????????????????????????????????????????????????????????????????????????????????????????
	Gymnotus_arapaima_2002_0                     ???????????????????????????????????????????????????????????????????????????????????????????????????????????????????????????????????????????????????????????????????????????????????????????????????????????????????????????????????????????????????????????????????????????????????????????????????????????????????????????????????????????????????????????????????????????????????????????????????????????????????????????????????????????????????????????????????????????????????????????????????????????????????????????????????????????????????????????????????????????????????????????????????????????????????????????????????????????????????????????????????????????????????????????????????????????????????????????????????????????????????????????????????????????????????????????????????????????????????????????????????????????????????????????????????????????????????????????????????????????????????????????????????????????????????????????????????????GAGGTCCTGCCTGCCCAGTGAC?AATAGTTTAACGGCCGCGGTATCCTGACCGTGCGAAGGTAGCGCAATCACTTGTCTTTTAAATAAGGACCTGTATGAATGGCAAAACGAGGGCTTAACTGTCTCCCTTTACAAGTCAGTGAAATTGACCTGCCCGTGCAGATGCGGGCATAACAATACAAGACGAGAAGACCCTTTGGAGCTTAAGACAT?AAGCCAACTATGTTAATAGCCTATT??TAAATAGCCTAAACT???GTAACACTGG???CCTCAGTCTTCGGTTGGGGCGACCACGGAGTAAAACAAAACCTCCACGCGGA?TAGGG??AATACCCTAAAACCAAGAGAGACATCTCCAAGCCACAGAACATCTGACCACATA?GATCCGGCC?TCCCGGCCGATCAACGAACCAAGTTACCCAAGGGATAACAGCGCAATCCCCTTCCAGAGTCCCTATCGACAAGGGGGTTTACGACCTCGATGTTGGATCAGGACATCCTAATGGTGCAGCCGCTATTAAGGGTTCGTT????????????????????????????????????????????????????????????????????????????????????????????????????????????????????????????????????????????????????????????????????????????????????????????????????????????????????????????????????????????????????????????????????????????????????????????????????????????????????????????????????????????????????????????????????????????????????????????????????????????????????????????????????????????????????????????????????????????????????????????????????????????????????????????????????????????????????????????????????????????????????????????????????????????????????????????????????????????????????????????????????????????????????????????????????????????????????????????????????????????????????????????????????????????????????????????????????????????????????????????????????????????????????????????????????????????????????????????????????????????????ACCCACCCAATTATAAAAATCGCCAACGACGCACTAATTGATCTACCTGCCCCATCAA??ACATCTCAGCCTGATGAAATTTTGGCTCCCTCCTTCTCCTCTGCATTATGATACAAATTGCAACCGGACTATTTCTAGCCATGCACTACACATCAGATATCTCTACCGCCTTCTCCTCTGTTGCTCACATCTGCCGAGATGTAAATTATGGCTGACTAATTCGAAATATACACGCCAACGGAGCCTCATTTTTCTTTATCTGCATTTATCTCCACGTCGGACGAGGCCTATATTACGGCTCATACCTGTATAAAGAAACATGAAACATCGGCGTTATCCTATTTCTCCTTACAATAATAACTGCTTTCGTTGGATACGTACTTCCATGAGGCCAAATATCATTCTGAGGTGCTACTGTCATTACAAATCTTTTATCAGCCGTCCCATATATAGGGGACGCCCTAGTCCAATGAATCTGAGGGGGATTTTCAGTAGATAATGCAACCCTGACCCGATTTTTCGCATTTCATTTTCTTCTCCCATTTACAATCATCGCTATAACACTACTCCACGCCCTCTTCCTACATGAAACAGGGTCAAATAACCCAATTGGCCTTAATTCAGACTCAGATAAAATTCCATTCCACCCATACTTTTCATACAAAGACCTCCTAGGCTTTATCATTATATTAACTGCTCTAACCGCCCTCGCATTATTTTCCCCCAACCTACTTGGAGACCCAGAAAACTTTACACCAGCCAACCCACTTATGACACCCCCACACATCAAACCAGAATGATACTTCCTCTTTGCCTATGCCATTCTCCGATCAATTCCAAATAAACTCGGAGGAGTTCTAGCATTACTCTTCTCAATTCTTATCCTCATACTCGTCCCACTACTACACACGTCTAAACAACAAGGCCTCACATTCCGCCCTTTAACTCAACTACTATTCTGAACCCTAGTAGCAGACGTCGCCATTTTAACCTGAATTGGAGGCATACCCGTCGAACACCCCTTTATTATTATTGGGCAAATTGCTTCAATCCTCTACTTCACCATTTTCCTCATCCTCTTTCCACTAATAGGGTGATTCGAAAACAA??????????????CCGTCGAACACCCCTTTATTATTATTGGGCAAATTGCTTCAATCCTCTACTTCACCATTTTCCTCATCCTCTTTCCACTAATAGGGTGATTCGAAAACAAAAGCGATCCTGTCCAACAGGCATCTTTGGGGTTCGCATCAAGCAAGGAGAGCTCAAACTCCGTGCCATCTGCTTCTCCAAAAGTTCTTGCTATCTTCCACCATTGCGCTGCCCAGCTGTCTCTCTGCTGGAAGCTCGTGACGGAAGCCCTGAGTGTTACCTCATCCATGGTGGACGAACACCCAACAATGAGCTGTCATCAAGCCTCTACATGCTTAGTGTGGACAGTCGTGGATGCAATCGGAAGGTCACACTGAGATGCCAGGAAAAAGAAATGGCTGGAGAGGCTCCAGGGCCCCGGTATGGCCACACCATCAGTGTAGTCCACAGCAGGGGTAAAACCGCATGTGTGGTGTTCGGCGGCAGGAGCTACCTCCCGCCTGCCGAGAGAACCACAGAGAACTGGAACACTGTGTCAGACTGTCCACCCCTGGTGTACCTCATTGATCTGGAGTTTGGCTGCTGTTCGGCACACACCCTCCCGGAACTCACAGATGGTCAATCGTTTCACCTGGCACTGGCACGAGAGGACTGTGTCTACTTCCTGGGTGGACACATTCTCTCCACTGACTGCCGACCACCTCGCCTGTTCAGGCTGCGTGTAGAGCTCCTCTTGGGTAGTCCACTGCTCTCCTGTGATGTCCTTAATGATGGCTTCTCCATTACAAGCGCCATCTCAACTCCCACAGGCTCTGCTCATGAGTACATCATCCTTGGCGGCTATCAGTCCGAGTCCCAGAAGCGGATGCAATGCACCTACGTCGCACTAGATGATGTGGGTATTCGCATTGAGTCTCGAGAGCCACCACAGTGGAGCAGCGAGATCAGCCAAAGCCGAACCTGGTTTGGTGGAAGCCTGGAAAAGGGCAGCGCCCTGATCGCTGTTCCTTTAGAGGGCAATTCAGCATCTCCAGATGTATATTACTTTTACCAGGTAAGCTTCCAGCAGGAGGCAGAAGGAGAGGATACAACCCAGACATGCAGCCAAGAGTCCACTGACTTTGAGGATTCAGCTCCTTTAGAGGATTCAGAAGAGCTGTACTTTGGACGTGAGCCCCATGAGATGGAGTACAGCAGTGATGGAGAGGGCGACACCTACAATGAGGAAGATGAGGAGGATGAATCTCAGACCGGTTACTGGATCAGGTGCTGCCTTAGCTGCCAGGTAGACGTCAACACCTGGGAGCCCTTCTACTCCACAGAACTCAACCGGCCTGCCATGAT??????????????????????????????????????????????????????????????????????????????????????????????????????????????????????????????????????????????????????????????????????????????????????????????????????????????????????????????????????????????????????????????????????????????????????????????????????????????????????????????????????????????????????????????????????????????????????????????????????????????????????????????????????????????????????????????????????????????????????????????????????????????????????????????????????????????????????????????????????????????????????????????????????????????????????????????????????????????????????????????????????????????????????????????????????????????????????????????????????????????????????????????????
	Gymnotus_arapaima_2003_0                     ???????????????????????????????????????????????????????????????????????????????????????????????????????????????????????????????????????????????????????????????????????????????????????????????????????????????????????????????????????????????????????????????????????????????????????????????????????????????????????????????????????????????????????????????????????????????????????????????????????????????????????????????????????????????????????????????????????????????????????????????????????????????????????????????????????????????????????????????????????????????????????????????????????????????????????????????????????????????????????????????????????????????????????????????????????????????????????????????????????????????????????????????????????????????????????????????????????????????????????????????????????????????????????????????????????????????????????????????????????????????????????????????????????????????????????????????????????GAGGTCCTGCCTGCCCAGTGAC?AATAGTTTAACGGCCGCGGTATCCTGACCGTGCGAAGGTAGCGCAATCACTTGTCTTTTAAATAAGGACCTGTATGAATGGCAAAACGAGGGCTTAACTGTCTCCCTTTACAAGTCAGTGAAATTGACCTGCCCGTGCAGATGCGGGCATAACAATACAAGACGAGAAGACCCTTTGGAGCTTAAGACAT?AAGCCAACTATGTTAATAGCCTATT??TAAATAGCCTAAACT???GTAACACTGG???CCTCAGTCTTCGGTTGGGGCGACCACGGAGTAAAACGAAACCTCCACGCGGA?TAGGG??AATACCCTAAAACCAAGAGAGACATCTCCAAGCCACAGAACATCTGACCACATA?GATCCGGCC?TCCCGGCCGATCAACGAACCAAGTTACCCAAGGGATAACAGCGCAATCCCCTTCCAGAGTCCCTATCGACAAGGGGGTTTACGACCTCGATGTTGGATCAGGACATCCTAATGGTGCAGCCGCTATTAAGGGTTCGTT????????????????????????????????????????????????????????????????????????????????????????????????????????????????????????????????????????????????????????????????????????????????????????????????????????????????????????????????????????????????????????????????????????????????????????????????????????????????????????????????????????????????????????????????????????????????????????????????????????????????????????????????????????????????????????????????????????????????????????????????????????????????????????????????????????????????????????????????????????????????????????????????????????????????????????????????????????????????????????????????????????????????????????????????????????????????????????????????????????????????????????????????????????????????????????????????????????????????????????????????????????????????????????????????????????????????????????????????????????????????ACCCACCCAATTATAAAAATCGCCAACGACGCACTAATTGATCTACCTGCCCCATCAA??ACATCTCAGCCTGATGAAATTTTGGCTCCCTCCTTCTCCTCTGCATTATGATACAAATTGCAACCGGACTATTTCTAGCCATGCACTACACATCAGATATCTCTACCGCCTTCTCCTCTGTTGCTCACATCTGCCGAGATGTAAATTATGGCTGACTAATTCGAAATATACACGCCAACGGAGCCTCATTTTTCTTTATCTGCATTTATCTCCACGTCGGACGAGGCCTATATTACGGCTCATACCTGTATAAAGAAACATGAAACATCGGCGTTATCCTATTTCTCCTTACAATAATAACTGCTTTCGTTGGATACGTACTTCCATGAGGCCAAATATCATTCTGAGGTGCTACTGTCATTACAAATCTTTTATCAGCCGTCCCATATATAGGGGACGCCCTAGTCCAATGAATCTGAGGGGGATTTTCAGTAGATAATGCAACCCTGACCCGATTTTTCGCATTTCATTTTCTTCTCCCATTTACAATCATCGCTATAACACTACTCCACGCCCTCTTCCTACATGAAACAGGGTCAAATAACCCAATTGGCCTTAATTCAGACTCAGATAAAATTCCATTCCACCCATACTTTTCATACAAAGACCTCCTAGGCTTTATCATTATATTAACTGCTCTAACCGCCCTCGCATTATTTTCCCCCAACCTACTTGGAGACCCAGAAAACTTTACACCAGCCAACCCACTTATGACACCCCCACACATCAAACCAGAATGATATTTCCTCTTTGCCTATGCCATTCTCCGATCAATTCCAAATAAACTCGGAGGAGTTCTAGCATTACTCTTCTCAATTCTTATCCTCATACTCGTCCCACTACTACACACATCTAAACAACAAGGCCTCACATTCCGCCCTTTAACTCAACTACTATTCTGAACCCTAGTAGCAGACGTCGCCATTTTAACCTGAATTGGAGGCATACCCGTCGAACACCCCTTTATTATTATTGGGCAAATTGCTTCAATCCTCTACTTCGCCATTTTCCTCATCCTCTTTCCACTAATAGGGTGATTCGAAAACAA??????????????CCGTCGAACACCCCTTTATTATTATTGGGCAAATTGCTTCAATCCTCTACTTCGCCATTTTCCTCATCCTCTTTCCACTAATAGGGTGATTCGAAAACAAAAGCGATCCTGTCCAACAGGCATCTTTGGGGTTCGCATCAAGCAAGGAGAGCTCAAACTCCGTGCCATCTGCTTCTCCAAAAGTTCTTGCTATCTTCCACCATTGCGCTGCCCAGCTGTCTCTCTGCTGGAAGCTCGTGACGGAAGCCCTGAGTGTTACCTCATCCATGGTGGACGAACACCCAACAATGAGCTGTCATCAAGCCTCTACATGCTTAGTGTGGACAGTCGTGGATGCAATCGGAAGGTCACACTGAGATGCCAGGAAAAAGAAATGGCTGGAGAGGCTCCAGGGCCCCGGTATGGCCACACCATCAGTGTAGTCCACAGCAGGGGTAAAACCGCATGTGTGGTGTTCGGCGGCAGGAGCTACCTCCCGCCTGCCGAGAGAACCACAGAGAACTGGAACACTGTGTCAGACTGTCCACCCCTGGTGTACCTCATTGATCTGGAGTTTGGCTGCTGTTCGGCACACACCCTCCCGGAACTCACAGATGGTCAATCGTTTCACCTGGCACTGGCACGAGAGGACTGTGTCTACTTCCTGGGTGGACACATTCTCTCCACTGACTGCCGACCACCTCGCCTGTTCAGGCTGCGTGTAGAGCTCCTCTTGGGTAGTCCACTGCTCTCCTGTGATGTCCTTAATGATGGCTTCTCCATTACAAGCGCCATCTCAACTCCCACAGGCTCTGCTCATGAGTACATCATCCTTGGCGGCTATCAGTCCGAGTCCCAGAAGCGGATGCAATGCACCTACGTCGCACTAGATGATGTGGGTATTCGCATTGAGTCTCGAGAGCCACCACAGTGGAGCAGCGAGATCAGCCAAAGCCGAACCTGGTTTGGTGGAAGCCTGGAAAAGGGCAGCGCCCTGATCGCTGTTCCTTTAGAGGGCAATTCAGCATCTCCAGATGTATATTACTTTTACCAGGTAAGCTTCCAGCAGGAGGCAGAAGGAGAGGATACAACCCAGACATGCAGCCAAGAGTCCACTGACTTTGAGGATTCAGCTCCTTTAGAGGATTCAGAAGAGCTGTACTTTGGACGTGAGCCCCATGAGATGGAGTACAGCAGTGATGGAGAGGGCGACACCTACAATGAGGAAGATGAGGAGGATGAATCTCAGACCGGTTACTGGATCAGGTGCTGCCTTAGCTGCCAGGTAGACGTCAACACCTGGGAGCCCTTCTACTCCACAGAACTCAACCGGCCTGCCATGAT??????????????????????????????????????????????????????????????????????????????????????????????????????????????????????????????????????????????????????????????????????????????????????????????????????????????????????????????????????????????????????????????????????????????????????????????????????????????????????????????????????????????????????????????????????????????????????????????????????????????????????????????????????????????????????????????????????????????????????????????????????????????????????????????????????????????????????????????????????????????????????????????????????????????????????????????????????????????????????????????????????????????????????????????????????????????????????????????????????????????????????????????????
	Gymnotus_arapaima_GQ862647                   ???????????????????????????????????????????????????????????????????????????????????????????????????????????????????????????????????????????????????????????????????????????????????????????????????????????????????????????????????????????????????????????????????????????????????????????????????????????????????????????????????????????????????????????????????????????????????????????????????????????????????????????????????????????????????????????????????????????????????????????????????????????????????????????????????????????????????????????????????????????????????????????????????????????????????????????????????????????????????????????????????????????????????????????????????????????????????????????????????????????????????????????????????????????????????????????????????????????????????????????????????????????????????????????????????????????????????????????????????????????????????????????????????????????????????????????????????????????????????????????????????TTTAACGGCCGCGGTATCCTGACCGTGCGAAGGTAGCGCAATCACTTGTCTTTTAAATAAGGACCTGTATGAATGGCAAAACGAGGGCTTAACTGTCTCCCTTTACAAGTCAGTGAAATTGACCTGCCCGTGCAGATGCGGGCATAACAATACAAGACGAGAAGACCCTTTGGAGCTTAAGACAT?AAGCCAACTATGTTAATAGCCTATT??TAAATAGCCTAAACT???GTAACACTGG???CCTCAGTCTTCGGTTGGGGCGACCACGGAGTAAAACAAAACCTCCACGCGGA?TAGGG??AATACCCTAAAACCAAGAGAGACATCTCCAAGCCACAGAACATCTGACCACATA?GATCCGGCC?TCCCGGCCGATCAACGAACCAAGTTACCCAAGGGATAACAGCGCAATCCCCTTCCAGAGTCCCTATCGACAAGGGGGTTTACGACCTCGATGTTGGATCAGGACATCCTAATGGTGCAGCCGCTATTAAGGGTTCGTTTGTTCAACGATTAAAGTCCTAC??????????????????????????????????????????????????????????????????????????????????????????????????????????????????????????????????????????????????????????????????????????????????????????????????????????????????????????????????????????????????????????????????????????????????????????????????????????????????????????????????????????????????????????????????????????????????????????????????????????????????????????????????????????????????????????????????????????????????????????????????????????????????????????????????????????????????????????????????????????????????????????????????????????????????????????????????????????????????????????????????????????????????????????????????????????????????????????????????????????????????????????????????????????????????????????????????????????????????????????????????????????????????????????????????????????????????????????????????????????????????????????????????????????????CATCAA??ACATCTCAGCCTGATGAAATTTTGGCTCCCTCCTTCTCCTCTGCATTATGATACAAATTGCAACCGGACTATTTCTAGCCATGCACTACACATCAGATATCTCTACCGCCTTCTCCTCTGTTGCTCACATCTGCCGAGATGTAAATTATGGCTGACTAATTCGAAATATACACGCCAACGGAGCCTCATTTTTCTTTATCTGCATTTATCTCCACGTCGGACGAGGCCTATATTACGGCTCATACCTGTACAAAGAAACATGAAACATCGGCGTTATCCTATTTCTCCTTACAATAATAACTGCTTTCGTTGGATACGTACTTCCATGAGGCCAAATATCATTCTGAGGTGCTACTGTCATTACAAATCTTTTATCAGCCGTCCCATATATAGGGGACGCCCTAGTCCAATGAATCTGAGGGGGATTTTCAGTAGACAATGCAACCCTGACCCGATTTTTCGCATTTCATTTTCTTCTCCCATTTACAATCATCGCTATAACACTACTCCACGCCCTCTTCCTACACGAAACAGGGTCAAACAACCCAATTGGCCTAAATTCAGACTCAGACAAAATTCCATTCCACCCATACTTTTCATACAAAGACCTCCTAGGCTTTATCATTATATTAACTGCTCTAACCGCCCTCGCATTATTTTCCCCCAACCTACTTGGAGACCCAGAAAACTTTACACCAGCCAACCCACTTATGACACCCCCACACATCAAACCAGAATGATACTTCCTCTTTGCCTATGCCATTCTCCGATCAATTCCAAACAAACTCGGAGGAGTTCTAGCATTACTCTTCTCAATTCTTATCCTCATACTCGTCCCACTACTACACACGTCCAAACAACAAGGCCTCACATTCCGCCCTTTAACTCAACTACTATTCTGAACCCTAGTAGCAGACGTCGCCATTTTAACCTGAATTGGAGGCATACCCGTCGAACACCCCTTTATTATTATTGGGCAAATTGCTTCAATCCTCTACTTCACCATTTTCCTCATCCTCTTTCC???????????????????????????????????????????????????????????????????????????????????????????????????????????????????????????????????????????????????????????????????????????????????????????????????????????????????????????????CTTGGTATCTTCCACCATTGCGCTGCCCAGCTGTCTCTCTGCTGGAAGCTCGTGACGGAAGCCCTGAGTGATACCTCATCCATGGTGGACGAACACCCAACAATGAGCTGTCATCAAGCCTGTACATGCTTAGTGTGGACAGTCGTGGATGCAATCGGAAGGTCACACTGAGATGCCAGGAAAAAGAAATGGCTGGAGAGGCTCCAGGGCCCCGGTATGGCCACACCATCAGTGTAGTCCACAGCAGGGGTAAAACCGCATGTGTGGTGTTCGGCGGCAGGAGGTACCTCCCGCCTGCCGAGAGAACCACAGAGAACTGGAACACTGTGTCAGACTGTCCACCCCTGGTGTACCTCATTGATCTGGAGTTTGGCTGCTGTTCGGCACACACCCTCCCGGAACTCACAGATGGCCAATCGTTCCACCTGGCACTGGCACGAGAGGACTGTGTGTACTTCCTGGGTGGACACATTCTCTCCACTGACTGCCGACCACCTCGCCTGTTCAGGCTGCGTGTAGAGCTCCTCTTGGGTAGTCCACTGCTCTCCTGTGATGTCCTTAATGATGGCTTCTCCATTACAAGCGCCATCTCAACTCCCACAGGCTCTGCCCATGAGTACATCATCCTTGGCGGATACCAGTCCGAGTCCCAGAAGCGGATGCAATGCACATACGTCGCACTAGATGATGTGGGTATTCGCATTGAGTCTCGAGAGCCACCACAGTGGAGCAGCGAGATCAGCCAAAGCCGAACCTGGTTTGGTGGAAGCCTGGAAAAGGGCAGCGCCCTGATCGCTGTTCCTTTAGAGGGCAATTCAGCATCTCCAGATGTATATAACTTTTCCCAGGTAAGCTTCCAGCAGGAGGCAGAAGGAGAGGATACAACCCAGACATGCAGCCAAGAGTCCACTGACTTTGAGGATTCAGCTCCTTTAGAGGATTCAGAAGAGCTGTACTTTGGACGTGAGCC??????????????????????????????????????????????????????????????????????????????????????????????????????????????????????????????????????????????????????????????????????????????????????????????????????????????????????????????????????????????????????????????????????????????????????????????????????????????????????????????????????????????????????????????????????????????????????????????????????????????????????????????????????????????????????????????????????????????????????????????????????????????????????????????????????????????????????????????????????????????????????????????????????????????????????????????????????????????????????????????????????????????????????????????????????????????????????????????????????????????????????????????????????????????????????????????????????????????????????????????????????????????????????????????????????????????????????????????????????????????????????????????????????????
	Gymnotus_ardilai_8175                        ???????????????????????????????????????????????????????????????????????????????????????????????????????????????????????????????????????????????????????????????????????????????????????????????????????????????????????????????????????????????????????????????????????????????????????????????????????????????????????????????????????????????????????????????????????????????????????????????????????????????????????????????????????????????????????????????????????????????????????????????????????????????????????????????????????????????????????????????????????????????????????????????????????????????????????????????????????????????????????????????????????????????????????????????????????????????????????????????????????????????????????????????????????????????????????????????????????????????????????????????????????????????????????????????????????????????????????????????????????????????????????????????????????????????????????????????????????????????????????????????????TTTAACGGCCGCGGTATCCTGACCGTGCGAAGGTAGCGCAATCACTTGTCTTTTAAATAAGGACCTGTATGAATGGCAAAACGAGGGCTTAACTGTCTCCCTTTACAAGTCAGTGAAATTGACCTGCCCGTGCAGATGCGGACATAACAATACAAGACGAGAAGACCCTTTGGAGCTTAAGACAT?AAGCCAACTATGTTAATAACCTATT??TAAATAGGCTAAACT???GTAACACTGG???CCCCAGTCTTCGGTTGGGGCGACCACGGAGTAAAACAAAACCTCCACGAGGA?TAGGG??AATATCCTAAAACCAAGAGAGACATCTCCAAGTCACAGAATATCTGACCAAATA?GATCCGGCC?TCCCGGCCGATCAACGAACCAAGTTACCCAAGGGATAACAGCGCAATCCCCTTCCAGAGTCCCTATCGACAAGGGGGTTTACGACCTCGATGTTGGATCAGGACATCCTAATGGTGCAGCCGCTATTAAGGGTTCGTTTGTTCAACGATTAAAGTCCTAC??????????????????????????????????????????????????????????????????????????????????????????????????????????????????????????????????????????????????????????????????????????????????????????????????????????????????????????????????????????????????????????????????????????????????????????????????????????????????????????????????????????????????????????????????????????????????????????????????????????????????????????????????????????????????????????????????????????????????????????????????????????????????????????????????????????????????????????????????????????????????????????????????????????????????????????????????????????????????????????????????????????????????????????????????????????????????????????????????????????????????????????????????????????????????????????????????????????????????????????????????????????????????????????????????????????????????????????????????????????????????????????????????ATCTACCTGCCCCATCAA??ACATTTCAGCCTGATGAAATTTTGGCTCCCTCCTTCTCCTCTGCATTATTATACAAATTGCAACCGGACTATTTCTAGCCATGCACTACACATCAGATATCTCTACCGCCTTCTCCTCTGTTGCCCACATCTGCCGAGATGTAAATTATGGCTGACTAATTCGAAATATACACGCCAACGGAGCCTCATTTTTCTTTATCTGCATCTATCTCCATGTCGGACGGGGCCTATATTACGGCTCATACTTATACAAAGAAACATGAAACATCGGCGTTATCCTATTTCTCCTTACAATAATAACCGCCTTCGTCGGATACGTACTTCCATGAGGCCAAATATCATTCTGAGGTGCCACTGTCATTACAAATCTTTTATCAGCCGTCCCATATATAGGAGACGCCCTAGTCCAATGAATCTGAGGAGGATTCTCAGTAGATAATGCAACCCTAACCCGATTTTTCGCATTCCATTTTCTTCTCCCATTTACAATTATTGCTATAACACTACTTCACGCCCTTTTTCTACATGAAACAGGATCAAATAATCCAATTGGACTTAATTCAGACTCAGATAAAATTCCATTCCACCCATACTTTTCATACAAAGACCTCCTAGGCTTTATCATTATATTAGCTGCTCTAACCGCCCTCGCATTATTTTCTCCCAACTTACTTGGAGACCCAGAAAACTTTACACCAGCCAACCCACTTATGACACCACCACACATCAAACCAGAATGATATTTCCTATTTGCCTATGCCATTCTCCGATCGATTCCAAATAAGCTCGGAGGGGTTCTAGCATTACTCTTCTCAATTCTTATCCTCATACTCGTCCCACTGCTACACACGTCTAAACAACAAGGCCTCACATTCCGCCCTTTAACTCAACTACTATTCTGAACCCTAGTAGCAGACGTCGCCATTTTAACCTGAATTGGAGGTATACCTGTCGAACACCCCTTTATTATTATTGGCCAAATTGCTTCAATCCTCTACTTCGCTATTTTCCTCATCCTCTTTCCACTAA??????????????????????????????????????????????????????????????????????????????????????????????????????????????????????????????????????????????????????????????????????????????????????????????????????????????????????????????????????????????????????????????????????????????????????????????????????????????????????????????????????????????????????????????????????????????????????????????????????????????????????????????????????????????????????????????????????????????????????????????????????????????????????????????????????????????????????????????????????????????????????????????????????????????????????????????????????????????????????????????????????????????????????????????????????????????????????????????????????????????????????????????????????????????????????????????????????????????????????????????????????????????????????????????????????????????????????????????????????????????????????????????????????????????????????????????????????????????????????????????????????????????????????????????????????????????????????????????????????????????????????????????????????????????????????????????????????????????????????????????????????????????????????????????????????????????????????????????????????????????????????????????????????????????????????????????????????????????????????????????????????????????????????????????????????????????????????????????????????????????????????????????????????????????????????????????????????????????????????????????????????????????????????????????????????????????????????????????????????????????????????????????????????????????????????????????????????????????????????????????????????????????????????????????????????????????????????????????????????????????????????????????????????????????????????????????????????????????????????????????????????????????????????????????????????????????????????????????????????????????????????????????????????????????????????????????????????????????????????????????????????????????????????????????????????????????????????????????????????????????????????????????????????????????????????????????????????????????????????????????????????????????
	Gymnotus_ardilai_8186                        ??????????????????????????????????????????????????????????????????????????????????????????????????????????????????????????????????????????????????????????????????????????????????????????????????????????????????????????????????????????????????????????????????????????????????????????????????????????????????????????????????????????????????????????????????????????????????????????????????????????????????????????????????????????????????????????????????????????????????????????????????????????????????????????????????????????????????????????????????????????????????????????????????????????????????????????????????????????????????????????????????????????????????????????????????????????????????????????????????????????????????????????????????????????????????????????????????????????????????????????????????????????????????????????????????????????????????????????????????????????????????????????????????????????????????????????????????????????????????????????????????????????????????????????????????????????????????????????????????????????????????????????????????????????????????????????????????????????????????????????????????????????????????????????????????????????????????????????????????????????????????????????????????????????????????????????????????????????????????????????????????????????????????????????????????????????????????????????????????????????????????????????????????????????????????????????????????????????????????????????????????????????????????????????????????????????????????????????????????????????????????????????????????????????????????????????????????????????????????????????????????????????????????????????????????????????????????????????????????????????????????????????????????????????????????????????????????????????????????????????????????????????????????????????????????????????????????????????????????????????????????????????????????????????????????????????????????????????????????????????????????????????????????????????????????????????????????????????????????????????????????????????????????????????????????????????????????????????????????????????????????????????????????????????????????????????????????????????????????????????????????????????????????????????????????????????????????????????????????????????????????????????????????????????????????????????????????????????????????????????????????????????????????????????????????????????????????????????????????????ATCTACCTGCCCCATCAA??ACATTTCAGCCTGATGAAATTTTGGCTCCCTCCTTCTCCTCTGCATTATTATACAAATTGCAACCGGACTATTTCTAGCCATGCACTACACATCAGATATCTCTACCGCCTTCTCCTCTGTTGCCCACATCTGCCGAGATGTAAATTATGGCTGACTAATTCGAAATATACACGCCAACGGAGCCTCATTTTTCTTTATCTGCATCTATCTCCATGTCGGACGGGGCCTATATTACGGCTCATACTTATACAAAGAAACATGAAACATCGGCGTTATCCTATTTCTCCTTACAATAATAACCGCCTTCGTCGGATACGTACTTCCATGAGGCCAAATATCATTCTGAGGTGCCACTGTCATTACAAATCTTTTATCAGCCGTCCCATATATAGGAGACGCCCTAGTCCAATGAATCTGAGGAGGATTCTCAGTAGATAATGCAACCCTAACCCGATTTTTCGCATTCCATTTTCTTCTCCCATTTACAATTATTGCTATAACACTACTTCACGCCCTTTTTCTACATGAAACAGGATCAAATAATCCAATTGGACTTAATTCAGACTCAGATAAAATTCCATTCCACCCATACTTTTCATACAAAGACCTCCTAGGCTTTATCATTATATTAGCTGCTCTAACCGCCCTCGCATTATTTTCTCCCAACTTACTTGGAGACCCAGAAAACTTTACACCAGCCAACCCACTTATGACACCACCACACATCAAACCAGAATGATATTTCCTATTTGCCTATGCCATTCTCCGATCGATTCCAAATAAGCTCGGAGGGGTTCTAGCATTACTCTTCTCAATTCTTATCCTCATACTCGTCCCACTGCTACACACGTCTAAACAACAAGGCCTCACATTCCGCCCTTTAACTCAACTACTATTCTGAACCCTAGTAGCAGACGTCGCCATTTTAACCTGAATTGGAGGTATACCTGTCGAACACCCCTTTATTATTATTGGCCAAATTGCTTCAATCCTCTACTTCGCTATTTTCCTCATCCTCTTTCCACTAA??????????????????????????????????????????????????????????????????????????????????????????????????????????????????????????????????????????????????????????????????????????????????????????????????????????????????????????????????????????????????????????????????????????????????????????????????????????????????????????????????????????????????????????????????????????????????????????????????????????????????????????????????????????????????????????????????????????????????????????????????????????????????????????????????????????????????????????????????????????????????????????????????????????????????????????????????????????????????????????????????????????????????????????????????????????????????????????????????????????????????????????????????????????????????????????????????????????????????????????????????????????????????????????????????????????????????????????????????????????????????????????????????????????????????????????????????????????????????????????????????????????????????????????????????????????????????????????????????????????????????????????????????????????????????????????????????????????????????????????????????????????????????????????????????????????????????????????????????????????????????????????????????????????????????????????????????????????????????????????????????????????????????????????????????????????????????????????????????????????????????????????????????????????????????????????????????????????????????????????????????????????????????????????????????????????????????????????????????????????????????????????????????????????????????????????????????????????????????????????????????????????????????????????????????????????????????????????????????????????????????????????????????????????????????????????????????????????????????????????????????????????????????????????????????????????????????????????????????????????????????????????????????????????????????????????????????????????????????????????????????????????????????????????????????????????????????????????????????????????????????????????????????????????????????????????????????????????????????????????????????????????????
	Gymnotus_bahianus_7244                       ??????????????????????????????????????????????????????????????????????????????????????????????????????????????????????????????????????????????????????????????????????????????????????????????????????????????????????????????????????????????????????????????????????????????????????????????????????????????????????????????????????????????????????????????????????????????????????????????????????????????????????????????????????????????????????????????????????????????????????????????????????????????????????????????????????????????????????????????????????????????????????????????????????????????????????????????????????????????????????????????????????????????????????????????????????????????????????????????????????????????????????????????????????????????????????????????????????????????????????????????????????????????????????????????????????????????????????????????????????????????????????????????????????????????????????????????????????????????????????????????????????????????????????????????????????????????????????????????????????????????????????????????????????????????????????????????????????????????????????????????????????????????????????????????????????????????????????????????????????????????????????????????????????????????????????????????????????????????????????????????????????????????????????????????????????????????????????????????????????????????????????????????????????????????????????????????????????????????????????????????????????????????????????????????????????????????????????????????????????????????????????????????????????????????????????????????????????????????????????????????????????????????????????????????????????????????????????????????????????????????????????????????????????????????????????????????????????????????????????????????????????????????????????????????????????????????????????????????????????????????????????????????????????????????????????????????????????????????????????????????????????????????????????????????????????????????????????????????????????????????????????????????????????????????????????????????????????????????????????????????????????????????????????????????????????????????????????????????????????????????????????????????????????????????????????????????????????????????????????????????????????????????????????????????????????????????????????????????????????????????????????????????????????????????????????????????????????????????????????ATCTACCTGCCCCATCAA??ACATCTCAGCCTGATGAAATTTTGGCTCCCTCCTTCTCCTCTGCATTATGATACAAATTGCAACCGGACTATTTCTAGCCATGCACTATACATCAGATATCTCTACCGCCTTCTCCTCTATTGCTCACATCTGCCGAGATGTAAATTATGGCTGACTAATTCGAAATATACACGCCAACGGAGCCTCATTTTTCTTTATCTGCATTTATCTCCACGTCGGACGAGGCCTATATTACGGCTCATACCTGTATAAAGAAACATGAAACATCGGCGTTATCCTATTTCTCCTTACAATAATAACTGCCTTCGTTGGATACGTACTTCCATGAGGCCAAATATCATTCTGAGGTGCTACTGTCATTACAAATCTTTTATCAGCCGTCCCATATATAGGAGACGCCCTAGTCCAATGAATCTGAGGAGGATTTTCAGTAGATAATGCAACCCTGACCCGATTTTTCGCATTCCATTTTCTTCTCCCATTTACAATCATCGCTGTAACACTACTCCACGCCCTCTTCCTACATGAAACAGGGTCAAATAACCCAATTGGCCTTAATTCAGACTCAGATAAAATTCCATTCCACCCATACTTTTCATACAAAGACCTCCTAGGCTTTATCATTATATTAACTGCTCTAACCGCCCTCGCATTATTTTCCCCCAACCTACTTGGAGACCCAGAGAACTTTACACCAGCCAACCCACTTATGACACCCCCACACATCAAACCAGAATGATATTTCCTATTTGCCTACGCCATTCTCCGATCAATTCCAAATAAACTCGGAGGGGTTCTAGCATTGCTCTTCTCAATTCTCATCCTCATACTCGTCCCACTACTACACACGTCTAAACAACAAGGCCTCACATTCCGCCCTTTAACTCAACTACTATTCTGAACCCTAGTAGCAGACGTCGCCATTTTAACCTGAATTGGAGGCATACCCGTCGAACACCCCTTTATTATTATTGGGCAAATTGCTTCAATCCTCTACTTCGCCATTTTCCTCATCCTCTTTCCACTAA??????????????????????????????????????????????????????????????????????????????????????????????????????????????????????????????????????????????????????????????????????????????????????????????????????????????????????????????????????????????????????????????????????????????????????????????????????????????????????????????????????????????????????????????????????????????????????????????????????????????????????????????????????????????????????????????????????????????????????????????????????????????????????????????????????????????????????????????????????????????????????????????????????????????????????????????????????????????????????????????????????????????????????????????????????????????????????????????????????????????????????????????????????????????????????????????????????????????????????????????????????????????????????????????????????????????????????????????????????????????????????????????????????????????????????????????????????????????????????????????????????????????????????????????????????????????????????????????????????????????????????????????????????????????????????????????????????????????????????????????????????????????????????????????????????????????????????????????????????????????????????????????????????????????????????????????????????????????????????????????????????????????????????????????????????????????????????????????????????????????????????????????????????????????????????????????????????????????????????????????????????????????????????????????????????????????????????????????????????????????????????????????????????????????????????????????????????????????????????????????????????????????????????????????????????????????????????????????????????????????????????????????????????????????????????????????????????????????????????????????????????????????????????????????????????????????????????????????????????????????????????????????????????????????????????????????????????????????????????????????????????????????????????????????????????????????????????????????????????????????????????????????????????????????????????????????????????????????????????????????????????????????
	Gymnotus_bahianus_7245                       ???????????????????????????????????????????????????????????????????????????????????????????????????????????????????????????????????????????????????????????????????????????????????????????????????????????????????????????????????????????????????????????????????????????????????????????????????????????????????????????????????????????????????????????????????????????????????????????????????????????????????????????????????????????????????????????????????????????????????????????????????????????????????????????????????????????????????????????????????????????????????????????????????????????????????????????????????????????????????????????????????????????????????????????????????????????????????????????????????????????????????????????????????????????????????????????????????????????????????????????????????????????????????????????????????????????????????????????????????????????????????????????????????????????????????????????????????????????????????????????????????TTTAACGGCCGCGGTATCCTGACCGTGCGAAGGTAGCGCAATCACTTGTCTTTTAAATAAGGACCTGTATGAATGGCAAAACGAGGGCTTAACTGTCTCCCTTTACAAGTCAGTGAAATTGACCTGCCCGTGCAGATGCGGGCATAACAATACAAGACGAGAAGACCCTTTGGAGCTTAAGACAT?AAGCCAACTATGTTAATAGCCTATT??TAAATAGCCTAAACT???GTAACACTGG???CCTCAGTCTTCGGTTGGGGCGACCACGGAGTAAAACAAAACCTCCACGCGGA?TAGGG??AATATCCTAAAACCAAGAGAGACATCTCCAAGCCACAGAACATCTGACCACATA?GATCCGGCC?TCCCGGCCGATCAACGAACCAAGTTACCCAAGGGATAACAGCGCAATCCCCTTCCAGAGTCCCTATCGACAAGGGGGTTTACGACCTCGATGTTGGATCAGGACATCCTAATGGTGCAGCCGCTATTAAGGGTTCGTTTGTTCAACGATTAAAGTCCTAC??????????????????????????????????????????????????????????????????????????????????????????????????????????????????????????????????????????????????????????????????????????????????????????????????????????????????????????????????????????????????????????????????????????????????????????????????????????????????????????????????????????????????????????????????????????????????????????????????????????????????????????????????????????????????????????????????????????????????????????????????????????????????????????????????????????????????????????????????????????????????????????????????????????????????????????????????????????????????????????????????????????????????????????????????????????????????????????????????????????????????????????????????????????????????????????????????????????????????????????????????????????????????????????????????????????????????????????????????????????????????????????????????ATCTACCTGCCCCATCAA??ACATCTCAGCCTGATGAAATTTTGGCTCCCTCCTTCTCCTCTGCATTATGATACAAATTGCAACCGGACTATTTCTAGCCATGCACTATACATCAGATATCTCTACCGCCTTCTCCTCTATTGCTCACATCTGCCGAGATGTAAATTATGGCTGACTAATTCGAAATATACACGCCAACGGAGCCTCATTTTTCTTTATCTGCATTTATCTCCACGTCGGACGAGGCCTATATTACGGCTCATACCTGTATAAAGAAACATGAAACATCGGCGTTATCCTATTTCTCCTTACAATAATAACTGCCTTCGTTGGATACGTACTTCCATGAGGCCAAATATCATTCTGAGGTGCTACTGTCATTACAAATCTTTTATCAGCCGTCCCATATATAGGAGACGCCCTAGTCCAATGAATCTGAGGAGGATTTTCAGTAGATAATGCAACCCTGACCCGATTTTTCGCATTCCATTTTCTTCTCCCATTTACAATCATCGCTGTAACACTACTCCACGCCCTCTTCCTACATGAAACAGGGTCAAATAACCCAATTGGCCTTAATTCAGACTCAGATAAAATTCCATTCCACCCATACTTTTCATACAAAGACCTCCTAGGCTTTATCATTATATTAACTGCTCTAACCGCCCTCGCATTATTTTCCCCCAACCTACTTGGAGACCCAGAGAACTTTACACCAGCCAACCCACTTATGACACCCCCACACATCAAACCAGAATGATATTTCCTATTTGCCTACGCCATTCTCCGATCAATTCCAAATAAACTCGGAGGGGTTCTAGCATTGCTCTTCTCAATTCTCATCCTCATACTCGTCCCACTACTACACACGTCTAAACAACAAGGCCTCACATTCCGCCCTTTAACTCAACTACTATTCTGAACCCTAGTAGCAGACGTCGCCATTTTAACCTGAATTGGAGGCATACCCGTCGAACACCCCTTTATTATTATTGGGCAAATTGCTTCAATCCTCTACTTCGCCATTTTCCTCATCCTCTTTCCACTAA??????????????????????????????????????????????????????????????????????????????????????????????????????????????????????????????????????????????????????????????????????????????????????????????????????????????????????????????????????????????????????????????????????????????????????????????????????????????????????????????????????????????????????????????????????????????????????????????????????????????????????????????????????????????????????????????????????????????????????????????????????????????????????????????????????????????????????????????????????????????????????????????????????????????????????????????????????????????????????????????????????????????????????????????????????????????????????????????????????????????????????????????????????????????????????????????????????????????????????????????????????????????????????????????????????????????????????????????????????????????????????????????????????????????????????????????????????????????????????????????????????????????????????????????????????????????????????????????????????????????????????????????????????????????????????????????????????????????????????????????????????????????????????????????????????????????????????????????????????????????????????????????????????????????????????????????????????????????????????????????????????????????????????????????????????????????????????????????????????????????????????????????????????????????????????????????????????????????????????????????????????????????????????????????????????????????????????????????????????????????????????????????????????????????????????????????????????????????????????????????????????????????????????????????????????????????????????????????????????????????????????????????????????????????????????????????????????????????????????????????????????????????????????????????????????????????????????????????????????????????????????????????????????????????????????????????????????????????????????????????????????????????????????????????????????????????????????????????????????????????????????????????????????????????????????????????????????????????????????????????????????????????
	Gymnotus_carapo_2463                         ??????????????????????????????????????????????????????????????????????????????????????????????????????????????????????????????????????????????????????????????????????????????????????????????????????????????????????????????????????????????????????????????????????????????????????????????????????????????????????????????????????????????????????????????????????????????????????????????????????????????????????????????????????????????????????????????????????????????????????????????????????????????????????????????????????????????????????????????????????????????????????????????????????????????????????????????????????????????????????????????????????????????????????????????????????????????????????????????????????????????????????????????????????????????????????????????????????????????????????????????????????????????????????????????????????????????????????????????????????????????????????????????????????????????????????????????????????????????????????????????????????????????????????????????????????????????????????????????????????????????????????????????????????????????????????????????????????????????????????????????????????????????????????????????????????????????????????????????????????????????????????????????????????????????????????????????????????????????????????????????????????????????????????????????????????????????????????????????????????????????????????????????????????????????????????????????????????????????????????????????????????????????????????????????????????????????????????????????????????????????????????????????????????????????????????????????????????????????????????????????????????????????????????????????????????????????????????????????????????????????????????????????????????????????????????????????????????????????????????????????????????????????????????????????????????????????????????????????????????????????????????????????????????????????????????????????????????????????????????????????????????????????????????????????????????????????????????????????????????????????????????????????????????????????????????????????????????????????????????????????????????????????????????????????????????????????????????????????????????????????????????????????????????????????????????????????????????????????????????????????????????????????????????????????????????????????????????????????????????????????????????????????????????????????????????????????????????????????????????ATCTACCTGCCCCATCAA??ACATCTCAGCCTGATGAAATTTTGGCTCCCTCCTTCTCCTCTGCATTATGATACAAATTGCAACCGGACTATTTCTAGCCATGCACTACACATCAGATATCTCTACCGCCTTCTCCTCTGTTGCTCACATCTGCCGAGATGTAAATTATGGCTGACTAATTCGAAATATACACGCCAACGGAGCCTCATTTTTCTTTATCTGCATTTATCTCCACGTCGGACGAGGCCTATATTACGGCTCATACCTGTATAAAGAAACATGAAACATCGGCGTTATCCTATTTCTCCTTACAATAATAACTGCTTTCGTTGGATACGTACTTCCATGAGGCCAAATATCATTCTGAGGTGCTACTGTCATTACAAATCTTTTATCAGCCGTCCCATATATAGGGGACGCCCTAGTCCAATGAATCTGAGGGGGATTTTCAGTAGATAATGCAACCCTGACCCGATTTTTCGCATTTCATTTTCTTCTCCCATTTACAATCATCGCTATAACACTACTCCACGCCCTCTTCCTACATGAAACAGGGTCAAATAACCCAATTGGCCTTAATTCAGACTCAGATAAAATTCCATTCCACCCATACTTTTCATACAAAGACCTCCTAGGCTTTATCATTATATTAACTGCTCTAACCGCCCTCGCATTATTTTCCCCCAACCTACTTGGAGACCCAGAAAACTTTACACCAGCCAACCCACTTATGACACCCCCACACATCAAACCAGAATGATACTTCCTCTTTGCCTATGCCATTCTCCGATCAATTCCAAATAAACTCGGAGGAGTTCTAGCATTACTCTTCTCAATTCTTATCCTCATACTCGTCCCACTACTACACACGTCTAAACAACAAGGCCTCACATTCCGCCCTTTAACTCAACTACTATTCTGAACCCTAGTAGCAGACGTCGCCATTTTAACCTGAATTGGAGGTATACCCGTCGAACACCCCTTTATTATTATTGGGCAAATTGCTTCAATCCTCTACTTCACCATTTTCCTCATCCTCTTTCCACTAA??????????????????????????????????????????????????????????????????????????????????????????????????????????????????????????????????????????????????????????????????????????????????????????????????????????????????????????????????????????????????????????????????????????????????????????????????????????????????????????????????????????????????????????????????????????????????????????????????????????????????????????????????????????????????????????????????????????????????????????????????????????????????????????????????????????????????????????????????????????????????????????????????????????????????????????????????????????????????????????????????????????????????????????????????????????????????????????????????????????????????????????????????????????????????????????????????????????????????????????????????????????????????????????????????????????????????????????????????????????????????????????????????????????????????????????????????????????????????????????????????????????????????????????????????????????????????????????????????????????????????????????????????????????????????????????????????????????????????????????????????????????????????????????????????????????????????????????????????????????????????????????????????????????????????????????????????????????????????????????????????????????????????????????????????????????????????????????????????????????????????????????????????????????????????????????????????????????????????????????????????????????????????????????????????????????????????????????????????????????????????????????????????????????????????????????????????????????????????????????????????????????????????????????????????????????????????????????????????????????????????????????????????????????????????????????????????????????????????????????????????????????????????????????????????????????????????????????????????????????????????????????????????????????????????????????????????????????????????????????????????????????????????????????????????????????????????????????????????????????????????????????????????????????????????????????????????????????????????????????????????????????????
	Gymnotus_carapo_2464                         ??????????????????????????????????????????????????????????????????????????????????????????????????????????????????????????????????????????????????????????????????????????????????????????????????????????????????????????????????????????????????????????????????????????????????????????????????????????????????????????????????????????????????????????????????????????????????????????????????????????????????????????????????????????????????????????????????????????????????????????????????????????????????????????????????????????????????????????????????????????????????????????????????????????????????????????????????????????????????????????????????????????????????????????????????????????????????????????????????????????????????????????????????????????????????????????????????????????????????????????????????????????????????????????????????????????????????????????????????????????????????????????????????????????????????????????????????????????????????????????????????????????????????????????????????????????????????????????????????????????????????????????????????????????????????????????????????????????????????????????????????????????????????????????????????????????????????????????????????????????????????????????????????????????????????????????????????????????????????????????????????????????????????????????????????????????????????????????????????????????????????????????????????????????????????????????????????????????????????????????????????????????????????????????????????????????????????????????????????????????????????????????????????????????????????????????????????????????????????????????????????????????????????????????????????????????????????????????????????????????????????????????????????????????????????????????????????????????????????????????????????????????????????????????????????????????????????????????????????????????????????????????????????????????????????????????????????????????????????????????????????????????????????????????????????????????????????????????????????????????????????????????????????????????????????????????????????????????????????????????????????????????????????????????????????????????????????????????????????????????????????????????????????????????????????????????????????????????????????????????????????????????????????????????????????????????????????????????????????????????????????????????????????????????????????????????????????????????????????????ATCTACCTGCCCCATCAA??ACATCTCAGCCTGATGAAATTTTGGCTCCCTCCTTCTCCTCTGCATTATGATACAAATTGCAACCGGACTATTTCTAGCCATGCACTACACATCAGATATCTCTACCGCCTTCTCCTCTGTTGCTCACATCTGCCGAGATGTAAATTATGGCTGACTAATTCGAAATATACACGCCAACGGAGCCTCATTTTTCTTTATCTGCATTTATCTCCACGTCGGACGAGGCCTATATTACGGCTCATACCTGTATAAAGAAACATGAAACATCGGCGTTATCCTATTTCTCCTTACAATAATAACTGCTTTCGTTGGATACGTACTTCCATGAGGCCAAATATCATTCTGAGGTGCTACTGTCATTACAAATCTTTTATCAGCCGTCCCATATATAGGGGACGCCCTAGTCCAATGAATCTGAGGGGGATTTTCAGTAGATAATGCAACCCTGACCCGATTTTTCGCATTTCATTTTCTTCTCCCATTTACAATCATCGCTATAACACTACTCCACGCCCTCTTCCTACATGAAACAGGGTCAAATAACCCAATTGGCCTTAATTCAGACTCAGATAAAATTCCATTCCACCCATACTTTTCATACAAAGACCTCCTAGGCTTTATCATTATATTAACTGCTCTAACCGCCCTCGCATTATTTTCCCCCAACCTACTTGGAGACCCAGAAAACTTTACACCAGCCAACCCACTTATGACACCCCCACACATCAAACCAGAATGATACTTCCTCTTTGCCTATGCCATTCTCCGATCAATTCCAAATAAACTCGGAGGAGTTCTAGCATTACTCTTCTCAATTCTTATCCTCATACTCGTCCCACTACTACACACGTCTAAACAACAAGGCCTCACATTCCGCCCTTTAACTCAACTACTATTCTGAACCCTAGTAGCAGACGTCGCCATTTTAACCTGAATTGGAGGCATACCCGTCGAACACCCCTTTATTATTATTGGGCAAATTGCTTCAATCCTCTACTTCGCCATTTTCCTCATCCTCTTTCCACTAA??????????????????????????????????????????????????????????????????????????????????????????????????????????????????????????????????????????????????????????????????????????????????????????????????????????????????????????????????????????????????????????????????????????????????????????????????????????????????????????????????????????????????????????????????????????????????????????????????????????????????????????????????????????????????????????????????????????????????????????????????????????????????????????????????????????????????????????????????????????????????????????????????????????????????????????????????????????????????????????????????????????????????????????????????????????????????????????????????????????????????????????????????????????????????????????????????????????????????????????????????????????????????????????????????????????????????????????????????????????????????????????????????????????????????????????????????????????????????????????????????????????????????????????????????????????????????????????????????????????????????????????????????????????????????????????????????????????????????????????????????????????????????????????????????????????????????????????????????????????????????????????????????????????????????????????????????????????????????????????????????????????????????????????????????????????????????????????????????????????????????????????????????????????????????????????????????????????????????????????????????????????????????????????????????????????????????????????????????????????????????????????????????????????????????????????????????????????????????????????????????????????????????????????????????????????????????????????????????????????????????????????????????????????????????????????????????????????????????????????????????????????????????????????????????????????????????????????????????????????????????????????????????????????????????????????????????????????????????????????????????????????????????????????????????????????????????????????????????????????????????????????????????????????????????????????????????????????????????????????????????????????????
	Gymnotus_carapo_2558                         ??????????????????????????????????????????????????????????????????????????????????????????????????????????????????????????????????????????????????????????????????????????????????????????????????????????????????????????????????????????????????????????????????????????????????????????????????????????????????????????????????????????????????????????????????????????????????????????????????????????????????????????????????????????????????????????????????????????????????????????????????????????????????????????????????????????????????????????????????????????????????????????????????????????????????????????????????????????????????????????????????????????????????????????????????????????????????????????????????????????????????????????????????????????????????????????????????????????????????????????????????????????????????????????????????????????????????????????????????????????????????????????????????????????????????????????????????????????????????????????????????????????????????????????????????????????????????????????????????????????????????????????????????????????????????????????????????????????????????????????????????????????????????????????????????????????????????????????????????????????????????????????????????????????????????????????????????????????????????????????????????????????????????????????????????????????????????????????????????????????????????????????????????????????????????????????????????????????????????????????????????????????????????????????????????????????????????????????????????????????????????????????????????????????????????????????????????????????????????????????????????????????????????????????????????????????????????????????????????????????????????????????????????????????????????????????????????????????????????????????????????????????????????????????????????????????????????????????????????????????????????????????????????????????????????????????????????????????????????????????????????????????????????????????????????????????????????????????????????????????????????????????????????????????????????????????????????????????????????????????????????????????????????????????????????????????????????????????????????????????????????????????????????????????????????????????????????????????????????????????????????????????????????????????????????????????????????????????????????????????????????????????????????????????????????????????????????????????????????????ATCTACCTGCCCCATCAA??ACATCTCAGCCTGATGAAATTTTGGCTCCCTCCTTCTCCTCTGCATTATAATACAAATTGCAACCGGACTATTTCTAGCCATGCACTACACATCAGATATCTCTACCGCCTTCTCCTCTGTTGCCCATATCTGCCGAGATGTAAATTATGGCTGACTAATTCGAAATATACACGCCAACGGAGCCTCATTTTTCTTTATCTGCATTTACCTCCATGTCGGACGAGGCCTATATTACGGCTCATACTTATACAAAGAAACATGAAACATCGGCGTTATTCTATTTCTCCTTACAATAATAACTGCCTTCGTTGGATACGTACTTCCATGAGGCCAAATATCATTTTGAGGTGCCACTGTCATTACAAATCTTTTATCAGCCGTCCCATATATAGGGGACGCCCTAGTCCAATGAATCTGAGGGGGATTTTCAGTAGATAATGCAACCCTGACCCGATTTTTCGCATTCCATTTTCTTCTCCCATTTACAATTATCGCTATAACACTACTCCACGCCCTCTTCCTACATGAAACAGGATCAAATAACCCAATTGGCCTTAATTCAGACTCAGATAAAATTCCATTCCACCCATATTTTACATACAAAGACCTCCTAGGCTTTATTATTATATTAGCTGCTCTAACTGCCCTCGCATTATTTTCTCCCAACTTACTTGGAGACCCAGAAAACTTTACACCAGCCAACCCACTTATAACACCACCACACATCAAACCAGAATGATATTTCCTATTTGCCTATGCCATTCTCCGATCCATTCCAAATAAGCTCGGAGGAGTTCTAGCATTACTCTTCTCAATTCTTATCCTCATGCTCGTCCCACTACTACACACGTCCAAACAACAAGGCCTCACATTCCGCCCTTTAACTCAACTACTATTCTGAACCCTAGTAGCAGACGTCGCCATTTTAACCTGAATTGGAGGCATACCCGTCGAACACCCCTTTATTATTATTGGGCAAATTGCTTCAATCCTCTATTTCGCTATTTTCCTCATCCTCTTCCCACTAA??????????????????????????????????????????????????????????????????????????????????????????????????????????????????????????????????????????????????????????????????????????????????????????????????????????????????????????????????????????????????????????????????????????????????????????????????????????????????????????????????????????????????????????????????????????????????????????????????????????????????????????????????????????????????????????????????????????????????????????????????????????????????????????????????????????????????????????????????????????????????????????????????????????????????????????????????????????????????????????????????????????????????????????????????????????????????????????????????????????????????????????????????????????????????????????????????????????????????????????????????????????????????????????????????????????????????????????????????????????????????????????????????????????????????????????????????????????????????????????????????????????????????????????????????????????????????????????????????????????????????????????????????????????????????????????????????????????????????????????????????????????????????????????????????????????????????????????????????????????????????????????????????????????????????????????????????????????????????????????????????????????????????????????????????????????????????????????????????????????????????????????????????????????????????????????????????????????????????????????????????????????????????????????????????????????????????????????????????????????????????????????????????????????????????????????????????????????????????????????????????????????????????????????????????????????????????????????????????????????????????????????????????????????????????????????????????????????????????????????????????????????????????????????????????????????????????????????????????????????????????????????????????????????????????????????????????????????????????????????????????????????????????????????????????????????????????????????????????????????????????????????????????????????????????????????????????????????????????????????????????????????????
	Gymnotus_carapo_2957                         ??????????????????????????????????????????????????????????????????????????????????????????????????????????????????????????????????????????????????????????????????????????????????????????????????????????????????????????????????????????????????????????????????????????????????????????????????????????????????????????????????????????????????????????????????????????????????????????????????????????????????????????????????????????????????????????????????????????????????????????????????????????????????????????????????????????????????????????????????????????????????????????????????????????????????????????????????????????????????????????????????????????????????????????????????????????????????????????????????????????????????????????????????????????????????????????????????????????????????????????????????????????????????????????????????????????????????????????????????????????????????????????????????????????????????????????????????????????????????????????????????????????????????????????????????????????????????????????????????????????????????????????????????????????????????????????????????????????????????????????????????????????????????????????????????????????????????????????????????????????????????????????????????????????????????????????????????????????????????????????????????????????????????????????????????????????????????????????????????????????????????????????????????????????????????????????????????????????????????????????????????????????????????????????????????????????????????????????????????????????????????????????????????????????????????????????????????????????????????????????????????????????????????????????????????????????????????????????????????????????????????????????????????????????????????????????????????????????????????????????????????????????????????????????????????????????????????????????????????????????????????????????????????????????????????????????????????????????????????????????????????????????????????????????????????????????????????????????????????????????????????????????????????????????????????????????????????????????????????????????????????????????????????????????????????????????????????????????????????????????????????????????????????????????????????????????????????????????????????????????????????????????????????????????????????????????????????????????????????????????????????????????????????????????????????????????????????????????????????????ATCTACCTGCCCCATCAA??ACATCTCAGCCTGATGAAATTTTGGCTCCCTCCTTCTCCTCTGCATTATTATACAAATTGCAACCGGACTATTCCTAGCCATGCACTACACATCA?ACATCTCTACCGCCTTCTCCTCTGTTGCCCATATCTGCCGAGATG?AAACTATGG?TGACTAATTCGAAATATGCACGCCAACGGAGCCTC?TTTTTCTTTATCTG?ATCTACCTCCATGTTGGGCGGGGCCTATATTA???CTCATACTTATACAAAGAAACA??GAACATCGGCGTTATCCTATTTCTCCTTACAATAATAACGGCTTTCGTTGGATACGTACTTCCATGAGGCCAAATATCATTCTGAGGTGCCACCGTTATTACAAATCTTTTATCGGCCGTCCCATATGTAGGAGACGCCCTAGTCCAATGAATCTGAGGGGGGTTTTCAGTAGATAATGCAACCCTGACCCGATTTTTCGCATTCCATTTTCTCCTCCCATTTACAATCATCGCTATGACACTACTCCACGCCCTCTTCCTACATGAAACGGGGTCAAATAACCCAATTGGACTTAACTCAGACTCAGATAAAATTCCGTTCCACCCATACTTTTCATACAAAGACCTCCTAGGTTTTATTATTATATTAGCTGCTCTAACCGCCCTCGCATTATTTTCCCCCAACTTACTTGGAGACCCAGAAAACTTTACACCAGCCAACCCCCTTATGACGCCCCCACACATCAAACCAGAATGATACTTCCTATTTGCCTATGCCATTCTCCGATCAATTCCAAATAAACTCGGAGGCGTCCTAGCATTACTCTTCTCAATTTTTATCCTCATGCTCGTCCCACTACTGCACACATCTAAACAACAAGGCCTTACATTCCGCCCTCTAACTCAGCTACTATTCTGAGCCCTAGTAGCAGACGTCGCCATTTTAACCTGAATTGGAGGCATACCCGTCGAGCACCCCTTTATTATTATTGGACAGATTGCTTCAATCCTCTACTTCGCTATTTTCCTCATCCTTTTCCA?CTAA??????????????????????????????????????????????????????????????????????????????????????????????????????????????????????????????????????????????????????????????????????????????????????????????????????????????????????????????????????????????????????????????????????????????????????????????????????????????????????????????????????????????????????????????????????????????????????????????????????????????????????????????????????????????????????????????????????????????????????????????????????????????????????????????????????????????????????????????????????????????????????????????????????????????????????????????????????????????????????????????????????????????????????????????????????????????????????????????????????????????????????????????????????????????????????????????????????????????????????????????????????????????????????????????????????????????????????????????????????????????????????????????????????????????????????????????????????????????????????????????????????????????????????????????????????????????????????????????????????????????????????????????????????????????????????????????????????????????????????????????????????????????????????????????????????????????????????????????????????????????????????????????????????????????????????????????????????????????????????????????????????????????????????????????????????????????????????????????????????????????????????????????????????????????????????????????????????????????????????????????????????????????????????????????????????????????????????????????????????????????????????????????????????????????????????????????????????????????????????????????????????????????????????????????????????????????????????????????????????????????????????????????????????????????????????????????????????????????????????????????????????????????????????????????????????????????????????????????????????????????????????????????????????????????????????????????????????????????????????????????????????????????????????????????????????????????????????????????????????????????????????????????????????????????????????????????????????????????????????????????????????????????
	Gymnotus_carapo_7005                         ??????????????????????????????????????????????????????????????????????????????????????????????????????????????????????????????????????????????????????????????????????????????????????????????????????????????????????????????????????????????????????????????????????????????????????????????????????????????????????????????????????????????????????????????????????????????????????????????????????????????????????????????????????????????????????????????????????????????????????????????????????????????????????????????????????????????????????????????????????????????????????????????????????????????????????????????????????????????????????????????????????????????????????????????????????????????????????????????????????????????????????????????????????????????????????????????????????????????????????????????????????????????????????????????????????????????????????????????????????????????????????????????????????????????????????????????????????????????????????????????????????????????????????????????????????????????????????????????????????????????????????????????????????????????????????????????????????????????????????????????????????????????????????????????????????????????????????????????????????????????????????????????????????????????????????????????????????????????????????????????????????????????????????????????????????????????????????????????????????????????????????????????????????????????????????????????????????????????????????????????????????????????????????????????????????????????????????????????????????????????????????????????????????????????????????????????????????????????????????????????????????????????????????????????????????????????????????????????????????????????????????????????????????????????????????????????????????????????????????????????????????????????????????????????????????????????????????????????????????????????????????????????????????????????????????????????????????????????????????????????????????????????????????????????????????????????????????????????????????????????????????????????????????????????????????????????????????????????????????????????????????????????????????????????????????????????????????????????????????????????????????????????????????????????????????????????????????????????????????????????????????????????????????????????????????????????????????????????????????????????????????????????????????????????????????????????????????????????????????ATCTACCTGCCCCATCAA??ACATCTCAGCCTGATGAAATTTTGGCTCCCTCCTTCTCCTCTGCATTATAATACAAATTGCAACCGGACTATTTCTAGCCATGCACTACACATCAGATATCTCTACCGCCTTCTCCTCTGTTGCTCACATCTGCCGAGATGTAAATTATGGCTGACTAATTCGAAATATACACGCCAACGGAGCCTCATTTTTCTTTATCTGCATTTATCTCCACGTCGGACGAGGCCTATATTACGGCTCATACCTGTATAAAGAAACATGAAACATCGGCGTTATCCTATTTCTCCTTACAATAATAACTGCCTTCGTTGGATACGTACTTCCATGAGGCCAAATATCATTCTGAGGTGCTACTGTCATTACAAATCTTTTATCAGCCGTCCCATATATAGGGGACGCCCTAGTCCAATGAATCTGAGGGGGATTTTCAGTAGATAATGCAACCCTAACCCGATTTTTCGCATTCCATTTTCTTCTCCCATTTACAATCATCGCTATAACACTACTCCACGCCCTCTTCCTACACGAAACAGGGTCAAATAACCCAATTGGCCTTAATTCAGACTCAGATAAAATTCCATTCCACCCATACTTTTCATACAAAGACCTCCTAGGCTTTATCATCATATTAGCTGCTCTAACCGCCCTCGCATTATTTTCCCCCAACCTACTTGGAGACCCAGAAAACTTTACACCAGCCAACCCACTTATGACACCCCCACACATCAAACCAGAATGATATTTCCTATTTGCCTATGCCATTCTCCGATCAATTCCAAATAAACTCGGAGGAGTTCTAGCATTACTCTTCTCAATTCTTATCCTCATACTCGTCCCACTACTACACACGTCTAAACAACAAGGCCTTACATTCCGCCCTTTAACTCAACTACTATTCTGAACCCTAGTAGCAGACGTCGCCATTTTAACCTGAATTGGAGGCATACCCGTCGAACACCCCTTTATTATTATTGGACAAATTGCTTCAATCCTCTACTTCGCCATTTTCCTCATCCTCTTTCCACTAA??????????????????????????????????????????????????????????????????????????????????????????????????????????????????????????????????????????????????????????????????????????????????????????????????????????????????????????????????????????????????????????????????????????????????????????????????????????????????????????????????????????????????????????????????????????????????????????????????????????????????????????????????????????????????????????????????????????????????????????????????????????????????????????????????????????????????????????????????????????????????????????????????????????????????????????????????????????????????????????????????????????????????????????????????????????????????????????????????????????????????????????????????????????????????????????????????????????????????????????????????????????????????????????????????????????????????????????????????????????????????????????????????????????????????????????????????????????????????????????????????????????????????????????????????????????????????????????????????????????????????????????????????????????????????????????????????????????????????????????????????????????????????????????????????????????????????????????????????????????????????????????????????????????????????????????????????????????????????????????????????????????????????????????????????????????????????????????????????????????????????????????????????????????????????????????????????????????????????????????????????????????????????????????????????????????????????????????????????????????????????????????????????????????????????????????????????????????????????????????????????????????????????????????????????????????????????????????????????????????????????????????????????????????????????????????????????????????????????????????????????????????????????????????????????????????????????????????????????????????????????????????????????????????????????????????????????????????????????????????????????????????????????????????????????????????????????????????????????????????????????????????????????????????????????????????????????????????????????????????????????????????????
	Gymnotus_carapo_7006                         ??????????????????????????????????????????????????????????????????????????????????????????????????????????????????????????????????????????????????????????????????????????????????????????????????????????????????????????????????????????????????????????????????????????????????????????????????????????????????????????????????????????????????????????????????????????????????????????????????????????????????????????????????????????????????????????????????????????????????????????????????????????????????????????????????????????????????????????????????????????????????????????????????????????????????????????????????????????????????????????????????????????????????????????????????????????????????????????????????????????????????????????????????????????????????????????????????????????????????????????????????????????????????????????????????????????????????????????????????????????????????????????????????????????????????????????????????????????????????????????????????????????????????????????????????????????????????????????????????????????????????????????????????????????????????????????????????????????????????????????????????????????????????????????????????????????????????????????????????????????????????????????????????????????????????????????????????????????????????????????????????????????????????????????????????????????????????????????????????????????????????????????????????????????????????????????????????????????????????????????????????????????????????????????????????????????????????????????????????????????????????????????????????????????????????????????????????????????????????????????????????????????????????????????????????????????????????????????????????????????????????????????????????????????????????????????????????????????????????????????????????????????????????????????????????????????????????????????????????????????????????????????????????????????????????????????????????????????????????????????????????????????????????????????????????????????????????????????????????????????????????????????????????????????????????????????????????????????????????????????????????????????????????????????????????????????????????????????????????????????????????????????????????????????????????????????????????????????????????????????????????????????????????????????????????????????????????????????????????????????????????????????????????????????????????????????????????????????????????????ATCTACCTGCCCCATCAA??ACATCTCAGCCTGATGAAATTTTGGCTCCCTCCTTCTCCTCTGCATTATAATACAAATTGCAACCGGACTATTTCTAGCCATGCACTACACATCAGATATCTCTACCGCCTTCTCCTCTGTTGCTCACATCTGCCGAGATGTAAATTATGGCTGACTAATTCGAAATATACACGCCAACGGAGCCTCATTTTTCTTTATCTGCATTTATCTCCACGTCGGACGAGGCCTATATTACGGCTCATACCTGTATAAAGAAACATGAAACATCGGCGTTATCCTATTTCTCCTTACAATAATAACTGCCTTCGTTGGATACGTACTTCCATGAGGCCAAATATCATTTTGAGGTGCTACTGTCATTACAAATCTTTTATCAGCCGTCCCATATATAGGGGACGCCCTAGTCCAATGAATCTGAGGAGGATTTTCAGTAGATAATGCAACCCTAACCCGATTTTTCGCATTCCATTTTCTTCTCCCATTTACAATCATCGCTATAACACTACTCCACGCCCTCTTCCTACACGAAACAGGGTCAAATAACCCAATTGGCCTTAATTCAGACTCAGATAAAATTCCATTCCACCCATACTTTTCATACAAAGACCTCCTAGGCTTTATCATCATATTAACTGCTCTAACCGCCCTCGCATTATTTTCCCCCAACCTACTTGGAGACCCAGAAAACTTTACACCAGCCAACCCACTTATGACACCCCCACACATCAAACCAGAATGATACTTCCTATTTGCCTATGCCATTCTCCGATCAATTCCAAATAAACTCGGAGGAGTTCTAGCATTACTCTTCTCAATTCTTATCCTCATACTCGTCCCACTACTACACACGTCTAAACAACAAGGCCTTACATTCCGCCCTTTAACTCAACTACTATTCTGAACCCTAGTAGCAGACGTCGCCATTTTAGCCTGAATTGGAGGCATACCCGTCGAACACCCCTTTATTATTATTGGGCAAATTGCTTCAATCCTCTACTTCGCCATTTTCCTCATCCTCTTTCCACTAA??????????????????????????????????????????????????????????????????????????????????????????????????????????????????????????????????????????????????????????????????????????????????????????????????????????????????????????????????????????????????????????????????????????????????????????????????????????????????????????????????????????????????????????????????????????????????????????????????????????????????????????????????????????????????????????????????????????????????????????????????????????????????????????????????????????????????????????????????????????????????????????????????????????????????????????????????????????????????????????????????????????????????????????????????????????????????????????????????????????????????????????????????????????????????????????????????????????????????????????????????????????????????????????????????????????????????????????????????????????????????????????????????????????????????????????????????????????????????????????????????????????????????????????????????????????????????????????????????????????????????????????????????????????????????????????????????????????????????????????????????????????????????????????????????????????????????????????????????????????????????????????????????????????????????????????????????????????????????????????????????????????????????????????????????????????????????????????????????????????????????????????????????????????????????????????????????????????????????????????????????????????????????????????????????????????????????????????????????????????????????????????????????????????????????????????????????????????????????????????????????????????????????????????????????????????????????????????????????????????????????????????????????????????????????????????????????????????????????????????????????????????????????????????????????????????????????????????????????????????????????????????????????????????????????????????????????????????????????????????????????????????????????????????????????????????????????????????????????????????????????????????????????????????????????????????????????????????????????????????????????????????????
	Gymnotus_carapo_7014                         ??????????????????????????????????????????????????????????????????????????????????????????????????????????????????????????????????????????????????????????????????????????????????????????????????????????????????????????????????????????????????????????????????????????????????????????????????????????????????????????????????????????????????????????????????????????????????????????????????????????????????????????????????????????????????????????????????????????????????????????????????????????????????????????????????????????????????????????????????????????????????????????????????????????????????????????????????????????????????????????????????????????????????????????????????????????????????????????????????????????????????????????????????????????????????????????????????????????????????????????????????????????????????????????????????????????????????????????????????????????????????????????????????????????????????????????????????????????????????????????????????????????????????????????????????????????????????????????????????????????????????????????????????????????????????????????????????????????????????????????????????????????????????????????????????????????????????????????????????????????????????????????????????????????????????????????????????????????????????????????????????????????????????????????????????????????????????????????????????????????????????????????????????????????????????????????????????????????????????????????????????????????????????????????????????????????????????????????????????????????????????????????????????????????????????????????????????????????????????????????????????????????????????????????????????????????????????????????????????????????????????????????????????????????????????????????????????????????????????????????????????????????????????????????????????????????????????????????????????????????????????????????????????????????????????????????????????????????????????????????????????????????????????????????????????????????????????????????????????????????????????????????????????????????????????????????????????????????????????????????????????????????????????????????????????????????????????????????????????????????????????????????????????????????????????????????????????????????????????????????????????????????????????????????????????????????????????????????????????????????????????????????????????????????????????????????????????????????????????????ATCTACCTGCCCCATCAA??ACATCTCAGCCTGATGAAATTTTGGCTCCCTCCTTCTCCTCTGCATTATAATACAAATTGCAACCGGACTATTTCTAGCCATGCACTACACATCAGATATCTCTACCGCCTTCTCCTCTGTTGCTCACATCTGCCGAGATGTAAATTATGGCTGACTAATTCGAAATATACACGCCAACGGAGCCTCATTTTTCTTTATCTGCATTTATCTCCACGTCGGACGAGGCCTATATTACGGCTCATACCTGTATAAAGAAACATGAAACATCGGCGTTATCCTATTTCTCCTTACAATAATAACTGCCTTCGTTGGATACGTACTTCCATGAGGCCAAATATCATTCTGAGGTGCTACTGTCATTACAAATCTTTTATCAGCCGTCCCATATATAGGGGACGCCCTAGTCCAATGAATCTGAGGAGGATTTTCAGTAGATAATGCAACCCTAACCCGATTTTTCGCATTCCATTTTCTTCTCCCATTTACAATCATCGCTATAACACTACTCCACGCCCTCTTCCTACACGAAACAGGGTCAAATAACCCAATTGGCCTTAATTCAGACTCAGATAAAATTCCATTCCACCCATACTTTTCATACAAAGACCTCCTAGGCTTTATCATCATATTAACTGCTCTAACCGCCCTCGCATTATTTTCCCCCAACCTACTTGGAGACCCAGAAAACTTTACACCAGCCAACCCACTTATGACACCCCCACACATCAAACCAGAATGATACTTCCTATTTGCCTATGCCATTCTCCGATCAATTCCAAATAAACTCGGAGGAGTTCTAGCATTACTCTTCTCAATTCTTATCCTCATACTCGTCCCACTACTACACACGTCTAAACAACAAGGCCTTACATTCCGCCCTTTAACTCAACTACTATTCTGAACCCTAGTAGCAGACGTCGCCATTTTAACCTGAATTGGAGGCATACCCGTCGAACACCCCTTTATTATTATTGGGCAAATTGCTTCAATCCTCTACTTCGCCATTTTCCTCATCCTCTTTCCACTAA??????????????????????????????????????????????????????????????????????????????????????????????????????????????????????????????????????????????????????????????????????????????????????????????????????????????????????????????????????????????????????????????????????????????????????????????????????????????????????????????????????????????????????????????????????????????????????????????????????????????????????????????????????????????????????????????????????????????????????????????????????????????????????????????????????????????????????????????????????????????????????????????????????????????????????????????????????????????????????????????????????????????????????????????????????????????????????????????????????????????????????????????????????????????????????????????????????????????????????????????????????????????????????????????????????????????????????????????????????????????????????????????????????????????????????????????????????????????????????????????????????????????????????????????????????????????????????????????????????????????????????????????????????????????????????????????????????????????????????????????????????????????????????????????????????????????????????????????????????????????????????????????????????????????????????????????????????????????????????????????????????????????????????????????????????????????????????????????????????????????????????????????????????????????????????????????????????????????????????????????????????????????????????????????????????????????????????????????????????????????????????????????????????????????????????????????????????????????????????????????????????????????????????????????????????????????????????????????????????????????????????????????????????????????????????????????????????????????????????????????????????????????????????????????????????????????????????????????????????????????????????????????????????????????????????????????????????????????????????????????????????????????????????????????????????????????????????????????????????????????????????????????????????????????????????????????????????????????????????????????????????????????
	Gymnotus_carapo_7016                         ??????????????????????????????????????????????????????????????????????????????????????????????????????????????????????????????????????????????????????????????????????????????????????????????????????????????????????????????????????????????????????????????????????????????????????????????????????????????????????????????????????????????????????????????????????????????????????????????????????????????????????????????????????????????????????????????????????????????????????????????????????????????????????????????????????????????????????????????????????????????????????????????????????????????????????????????????????????????????????????????????????????????????????????????????????????????????????????????????????????????????????????????????????????????????????????????????????????????????????????????????????????????????????????????????????????????????????????????????????????????????????????????????????????????????????????????????????????????????????????????????????????????????????????????????????????????????????????????????????????????????????????????????????????????????????????????????????????????????????????????????????????????????????????????????????????????????????????????????????????????????????????????????????????????????????????????????????????????????????????????????????????????????????????????????????????????????????????????????????????????????????????????????????????????????????????????????????????????????????????????????????????????????????????????????????????????????????????????????????????????????????????????????????????????????????????????????????????????????????????????????????????????????????????????????????????????????????????????????????????????????????????????????????????????????????????????????????????????????????????????????????????????????????????????????????????????????????????????????????????????????????????????????????????????????????????????????????????????????????????????????????????????????????????????????????????????????????????????????????????????????????????????????????????????????????????????????????????????????????????????????????????????????????????????????????????????????????????????????????????????????????????????????????????????????????????????????????????????????????????????????????????????????????????????????????????????????????????????????????????????????????????????????????????????????????????????????????????????????????ATCTACCTGCCCCATCAA??ACATCTCAGCCTGATGAAATTTTGGCTCCCTCCTTCTCCTCTGCATTATAATACAAATTGCAACCGGACTATTTCTAGCCATGCACTACACATCAGATATCTCTACCGCCTTCTCCTCTGTTGCTCACATCTGCCGAGATGTAAATTATGGCTGACTAATTCGAAATATACACGCCAACGGAGCCTCATTTTTCTTTATCTGCATTTATCTCCACGTCGGACGAGGCCTATATTACGGCTCATACCTGTATAAAGAAACATGAAACATCGGCGTTATCCTATTTCTCCTTACAATAATAACTGCCTTCGTTGGATACGTACTTCCATGAGGCCAAATATCATTCTGAGGTGCTACTGTCATTACAAATCTTTTATCAGCCGTCCCATATATAGGGGACGCCCTAGTCCAATGAATCTGAGGAGGATTTTCAGTAGATAATGCAACCCTAACCCGATTTTTCGCATTCCATTTTCTTCTCCCATTTACAATCATCGCTATAACACTACTCCACGCCCTCTTCCTACACGAAACAGGGTCAAATAACCCAATTGGCCTTAATTCAGACTCAGATAAAATTCCATTCCACCCATACTTTTCATACAAAGACCTCCTAGGCTTTATCATCATATTAACTGCTCTAACCGCCCTCGCATTATTTTCCCCCAACCTACTTGGAGACCCAGAAAACTTTACACCAGCCAACCCACTTATGACACCCCCACACATCAAACCAGAATGATACTTCCTATTTGCCTATGCCATTCTCCGATCAATTCCAAATAAACTCGGAGGAGTTCTAGCATTACTCTTCTCAATTCTTATCCTCATACTCGTCCCACTACTACACACGTCTAAACAACAAGGCCTTACATTCCGCCCTTTAACTCAACTACTATTCTGAACCCTAGTAGCAGACGTCGCCATTTTAACCTGAATTGGAGGCATACCCGTCGAACACCCCTTTATTATTATTGGGCAAATTGCTTCAATCCTCTACTTCGCCATTTTCCTCATCCTCTTTCC???????????????????????????????????????????????????????????????????????????????????????????????????????????????????????????????????????????????????????????????????????????????????????????????????????????????????????????????????????????????????????????????????????????????????????????????????????????????????????????????????????????????????????????????????????????????????????????????????????????????????????????????????????????????????????????????????????????????????????????????????????????????????????????????????????????????????????????????????????????????????????????????????????????????????????????????????????????????????????????????????????????????????????????????????????????????????????????????????????????????????????????????????????????????????????????????????????????????????????????????????????????????????????????????????????????????????????????????????????????????????????????????????????????????????????????????????????????????????????????????????????????????????????????????????????????????????????????????????????????????????????????????????????????????????????????????????????????????????????????????????????????????????????????????????????????????????????????????????????????????????????????????????????????????????????????????????????????????????????????????????????????????????????????????????????????????????????????????????????????????????????????????????????????????????????????????????????????????????????????????????????????????????????????????????????????????????????????????????????????????????????????????????????????????????????????????????????????????????????????????????????????????????????????????????????????????????????????????????????????????????????????????????????????????????????????????????????????????????????????????????????????????????????????????????????????????????????????????????????????????????????????????????????????????????????????????????????????????????????????????????????????????????????????????????????????????????????????????????????????????????????????????????????????????????????????????????????????????????????????????????????????????????
	Gymnotus_carapo_7065                         ??????????????????????????????????????????????????????????????????????????????????????????????????????????????????????????????????????????????????????????????????????????????????????????????????????????????????????????????????????????????????????????????????????????????????????????????????????????????????????????????????????????????????????????????????????????????????????????????????????????????????????????????????????????????????????????????????????????????????????????????????????????????????????????????????????????????????????????????????????????????????????????????????????????????????????????????????????????????????????????????????????????????????????????????????????????????????????????????????????????????????????????????????????????????????????????????????????????????????????????????????????????????????????????????????????????????????????????????????????????????????????????????????????????????????????????????????????????????????????????????????????????????????????????????????????????????????????????????????????????????????????????????????????????????????????????????????????????????????????????????????????????????????????????????????????????????????????????????????????????????????????????????????????????????????????????????????????????????????????????????????????????????????????????????????????????????????????????????????????????????????????????????????????????????????????????????????????????????????????????????????????????????????????????????????????????????????????????????????????????????????????????????????????????????????????????????????????????????????????????????????????????????????????????????????????????????????????????????????????????????????????????????????????????????????????????????????????????????????????????????????????????????????????????????????????????????????????????????????????????????????????????????????????????????????????????????????????????????????????????????????????????????????????????????????????????????????????????????????????????????????????????????????????????????????????????????????????????????????????????????????????????????????????????????????????????????????????????????????????????????????????????????????????????????????????????????????????????????????????????????????????????????????????????????????????????????????????????????????????????????????????????????????????????????????????????????????????????????????????ATCTACCTGCCCCATCAA??ACATCTCAGCCTGATGAAATTTTGGCTCCCTCCTTCTCCTCTGCATTATAATACAAATTGCAACCGGACTATTTCTAGCCATGCACTACACATCA?ATATCTCTACCGCCTTCTCCTCTGTTGCCCATATCTGCCGAGATGTAAATTATGGCTGACTAATTCGAAATATACACGCCAACGGAGCCTCATTTTTCTTTATCTGCATTTACCTCCATGTCGGACGAGGCCTATATTACGGCTCATACTTATACAAAGAAACATGAAACATCGGCGTTATTCTATTTCTCCTTACAATAATAACTGCCTTCGTTGGATACGTACTTCCATGAGGCCAAATATCATTTTGAGGTGCCACTGTCATTACAAATCTTTTATCAGCCGTCCCATATATAGGGGACGCCCTAGTCCAATGAATCTGAGGGGGATTTTCAGTAGATAATGCAACCCTGACCCGATTTTTCGCATTCCATTTTCTTCTCCCATTTACAATTATCGCTATAACACTACTCCACGCCCTCTTCCTACATGAAACAGGATCAAATAATCCAATTGGCCTTAATTCAGACTCAGATAAAATTCCATTCCACCCATATTTTTCATACAAAGACCTCCTAGGCTTTATTATTATATTAGCTGCTCTAACTGCCCTCGCATTATTTTCTCCCAACTTACTTGGAGACCCAGAAAACTTTACACCAGCCAACCCACTTATAACACCACCACACATCAAACCAGAATGATATTTCCTATTTGCCTATGCCATTCTCCGATCCATTCCAAATAAGCTCGGAGGAGTTCTAGCATTACTCTTCTCAATTCTTATCCTCATGCTCGTCCCACTACTACACACGTCCAAACAACAAGGCCTCACATTCCGCCCTTTAACTCAACTACTATTCTGAACCCTAGTAGCAGACGTCGCCATTTTAACCTGAATTGGAGGCATACCCGTCGAACACCCCTTTATTATTATTGGGCAAATTGCTTCAATCCTCTACTTCGCTATTTTCCTCATCCTCTTCCCA??????????????????????????????????????????????????????????????????????????????????????????????????????????????????????????????????????????????????????????????????????????????????????????????????????????????????????????????????????????????????????????????????????????????????????????????????????????????????????????????????????????????????????????????????????????????????????????????????????????????????????????????????????????????????????????????????????????????????????????????????????????????????????????????????????????????????????????????????????????????????????????????????????????????????????????????????????????????????????????????????????????????????????????????????????????????????????????????????????????????????????????????????????????????????????????????????????????????????????????????????????????????????????????????????????????????????????????????????????????????????????????????????????????????????????????????????????????????????????????????????????????????????????????????????????????????????????????????????????????????????????????????????????????????????????????????????????????????????????????????????????????????????????????????????????????????????????????????????????????????????????????????????????????????????????????????????????????????????????????????????????????????????????????????????????????????????????????????????????????????????????????????????????????????????????????????????????????????????????????????????????????????????????????????????????????????????????????????????????????????????????????????????????????????????????????????????????????????????????????????????????????????????????????????????????????????????????????????????????????????????????????????????????????????????????????????????????????????????????????????????????????????????????????????????????????????????????????????????????????????????????????????????????????????????????????????????????????????????????????????????????????????????????????????????????????????????????????????????????????????????????????????????????????????????????????????????????????????????????????????????????????????????
	Gymnotus_carapo_7066                         ??????????????????????????????????????????????????????????????????????????????????????????????????????????????????????????????????????????????????????????????????????????????????????????????????????????????????????????????????????????????????????????????????????????????????????????????????????????????????????????????????????????????????????????????????????????????????????????????????????????????????????????????????????????????????????????????????????????????????????????????????????????????????????????????????????????????????????????????????????????????????????????????????????????????????????????????????????????????????????????????????????????????????????????????????????????????????????????????????????????????????????????????????????????????????????????????????????????????????????????????????????????????????????????????????????????????????????????????????????????????????????????????????????????????????????????????????????????????????????????????????????????????????????????????????????????????????????????????????????????????????????????????????????????????????????????????????????????????????????????????????????????????????????????????????????????????????????????????????????????????????????????????????????????????????????????????????????????????????????????????????????????????????????????????????????????????????????????????????????????????????????????????????????????????????????????????????????????????????????????????????????????????????????????????????????????????????????????????????????????????????????????????????????????????????????????????????????????????????????????????????????????????????????????????????????????????????????????????????????????????????????????????????????????????????????????????????????????????????????????????????????????????????????????????????????????????????????????????????????????????????????????????????????????????????????????????????????????????????????????????????????????????????????????????????????????????????????????????????????????????????????????????????????????????????????????????????????????????????????????????????????????????????????????????????????????????????????????????????????????????????????????????????????????????????????????????????????????????????????????????????????????????????????????????????????????????????????????????????????????????????????????????????????????????????????????????????????????????????????ATCTACCTGCCCCATCAA??ACATCTCAGCCTGATGAAATTTTGGCTCCCTCCTTCTCCTCTGCATTATAATACAAATTGCAACCGGACTATTTCTAGCCATGCACTACACATCAGATATCTCTACCGCCTTCTCCTCTGTTGCCCATATCTGCCGAGATGTAAATTATGGCTGACTAATTCGAAATATACACGCCAACGGAGCCTCATTTTTCTTTATCTGCATTTACCTCCATGTCGGACGAGGCCTATATTACGGCTCATACTTATACAAAGAAACATGAAACATCGGCGTTATTCTATTTCTCCTTACAATAATAACTGCCTTCGTTGGATACGTACTTCCATGAGGCCAAATATCATTTTGAGGTGCCACTGTCATTACAAATCTTTTATCAGCCGTCCCATATATAGGGGACGCCCTAGTCCAATGAATCTGAGGGGGATTTTCAGTAGATAATGCAACCCTGACCCGATTTTTCGCATTCCATTTTCTTCTCCCATTTACAATTATCGCTATAACACTACTCCACGCCCTCTTCCTACATGAAACAGGATCAAATAACCCAATTGGCCTTAATTCAGACTCAGATAAAATTCCATTCCACCCATATTTTTCATACAAAGACCTCCTAGGCTTTATTATTATATTAGCTGCTCTAACTGCCCTCGCATTATTTTCTCCCAACTTACTTGGAGACCCAGAAAACTTTACACCAGCCAACCCACTTATAACACCACCACACATCAAACCAGAATGATATTTCCTATTTGCCTATGCCATT?TCCGATCCATTCCAAATAAGCTCGGAGGAGTTCTAGCATTACT?TTCTCAATTCTTATCCTCATGCTCGTCCCACTACTACACACGTCCAAACAACAAGGCCTCACATTCCGCCCTTTAACTCAACTACTATTCTGAACCCTAGTAGCAGACGTCGCCATTTTAACCTGAATTGGAGGCATACCCGTCGAACACCCCTTTATTATTATTGGGCAAATTGCTTCAATCCTCTACTTCGCTATTTTCCTCATCCTCTTCCCACTAA??????????????????????????????????????????????????????????????????????????????????????????????????????????????????????????????????????????????????????????????????????????????????????????????????????????????????????????????????????????????????????????????????????????????????????????????????????????????????????????????????????????????????????????????????????????????????????????????????????????????????????????????????????????????????????????????????????????????????????????????????????????????????????????????????????????????????????????????????????????????????????????????????????????????????????????????????????????????????????????????????????????????????????????????????????????????????????????????????????????????????????????????????????????????????????????????????????????????????????????????????????????????????????????????????????????????????????????????????????????????????????????????????????????????????????????????????????????????????????????????????????????????????????????????????????????????????????????????????????????????????????????????????????????????????????????????????????????????????????????????????????????????????????????????????????????????????????????????????????????????????????????????????????????????????????????????????????????????????????????????????????????????????????????????????????????????????????????????????????????????????????????????????????????????????????????????????????????????????????????????????????????????????????????????????????????????????????????????????????????????????????????????????????????????????????????????????????????????????????????????????????????????????????????????????????????????????????????????????????????????????????????????????????????????????????????????????????????????????????????????????????????????????????????????????????????????????????????????????????????????????????????????????????????????????????????????????????????????????????????????????????????????????????????????????????????????????????????????????????????????????????????????????????????????????????????????????????????????????????????????????????????????
	Gymnotus_carapo_7067                         ??????????????????????????????????????????????????????????????????????????????????????????????????????????????????????????????????????????????????????????????????????????????????????????????????????????????????????????????????????????????????????????????????????????????????????????????????????????????????????????????????????????????????????????????????????????????????????????????????????????????????????????????????????????????????????????????????????????????????????????????????????????????????????????????????????????????????????????????????????????????????????????????????????????????????????????????????????????????????????????????????????????????????????????????????????????????????????????????????????????????????????????????????????????????????????????????????????????????????????????????????????????????????????????????????????????????????????????????????????????????????????????????????????????????????????????????????????????????????????????????????????????????????????????????????????????????????????????????????????????????????????????????????????????????????????????????????????????????????????????????????????????????????????????????????????????????????????????????????????????????????????????????????????????????????????????????????????????????????????????????????????????????????????????????????????????????????????????????????????????????????????????????????????????????????????????????????????????????????????????????????????????????????????????????????????????????????????????????????????????????????????????????????????????????????????????????????????????????????????????????????????????????????????????????????????????????????????????????????????????????????????????????????????????????????????????????????????????????????????????????????????????????????????????????????????????????????????????????????????????????????????????????????????????????????????????????????????????????????????????????????????????????????????????????????????????????????????????????????????????????????????????????????????????????????????????????????????????????????????????????????????????????????????????????????????????????????????????????????????????????????????????????????????????????????????????????????????????????????????????????????????????????????????????????????????????????????????????????????????????????????????????????????????????????????????????????????????????????????????ATCTACCTGCCCCATCAA??ACATCTCA?CCTGATGAAATTTTGGCTCCCTCCTTCTCCTCTGCATTATAATACAAATTGCAACCGGACTATTTCTAGCCATGCACTACACATCAGATATCTCTACCGCCTTCTCCTCTGTTGCCCATATCTGCCGAGATGTAAATTATGGCTGACTAATTCGAAATATACACGCCAACGGAGCCTCATTTTTCTTTATCTGCATTTACCTCCATGTCGGACGAGGCCTATATTACGGCTCATACTTATACAAAGAAACATGAAACATCGGCGTTATTCTATTTCTCCTTACAATAATAACTGCCTTCGTTGGATACGTACTTCCATGAGGCCAAATATCATTTTGAGGTGCCACTGTCATTACAAATCTTTTATCAGCCGTCCCATATATAGGGGACGCCCTA?TCCAATGAATCTGAGGGGGATTTTCAG?AGATAATGCAACCCTGACCCGATTTTTCGCATTCCATTTTCTTCTCCCATTTACAATTATCGCTATAACACTACTCCACGCCCTCTTCCTACATGAAACATGATCAAATAACCCAATTGGCCTTAATTCAGACTCAGATAAAATTCCATTCCACCCATATTTTTCATACAAAGACCTCCTAGGCTTTATTATTATATTAGCTGCTCTAACTGCCCTCGCATTATTTTCTCCCAACTTACTTGGAGACCCAGAAAACTTTACACCAGCCAACCCACTTATAACACCACCACACATCAAACCAGAATGATATTTCCTATTTGCCTATGCCATTCTCCGATCCATTCCAAATAAGCTCGGAGGAGTTCTAGCATTACTCTTCTCAATTCTTATCCTCATGCTCGTCCCACTACTACACACGTCCAAACAACAAGGCCTCACATTCCGCCCTTTAACTCAACTACTATTCTGAACCCTAGTAGCAGACGTCGCCATTTTAACCTGAATTGGAGGCATACCCGTCGAACACCCCTTTATTATTATTGGGCAAATTGCTTCAATCCTCTACTTCGCTATTTTCCTCATCCTCTTCCCACTAA??????????????????????????????????????????????????????????????????????????????????????????????????????????????????????????????????????????????????????????????????????????????????????????????????????????????????????????????????????????????????????????????????????????????????????????????????????????????????????????????????????????????????????????????????????????????????????????????????????????????????????????????????????????????????????????????????????????????????????????????????????????????????????????????????????????????????????????????????????????????????????????????????????????????????????????????????????????????????????????????????????????????????????????????????????????????????????????????????????????????????????????????????????????????????????????????????????????????????????????????????????????????????????????????????????????????????????????????????????????????????????????????????????????????????????????????????????????????????????????????????????????????????????????????????????????????????????????????????????????????????????????????????????????????????????????????????????????????????????????????????????????????????????????????????????????????????????????????????????????????????????????????????????????????????????????????????????????????????????????????????????????????????????????????????????????????????????????????????????????????????????????????????????????????????????????????????????????????????????????????????????????????????????????????????????????????????????????????????????????????????????????????????????????????????????????????????????????????????????????????????????????????????????????????????????????????????????????????????????????????????????????????????????????????????????????????????????????????????????????????????????????????????????????????????????????????????????????????????????????????????????????????????????????????????????????????????????????????????????????????????????????????????????????????????????????????????????????????????????????????????????????????????????????????????????????????????????????????????????????????????????????????
	Gymnotus_carapo_7084                         ??????????????????????????????????????????????????????????????????????????????????????????????????????????????????????????????????????????????????????????????????????????????????????????????????????????????????????????????????????????????????????????????????????????????????????????????????????????????????????????????????????????????????????????????????????????????????????????????????????????????????????????????????????????????????????????????????????????????????????????????????????????????????????????????????????????????????????????????????????????????????????????????????????????????????????????????????????????????????????????????????????????????????????????????????????????????????????????????????????????????????????????????????????????????????????????????????????????????????????????????????????????????????????????????????????????????????????????????????????????????????????????????????????????????????????????????????????????????????????????????????????????????????????????????????????????????????????????????????????????????????????????????????????????????????????????????????????????????????????????????????????????????????????????????????????????????????????????????????????????????????????????????????????????????????????????????????????????????????????????????????????????????????????????????????????????????????????????????????????????????????????????????????????????????????????????????????????????????????????????????????????????????????????????????????????????????????????????????????????????????????????????????????????????????????????????????????????????????????????????????????????????????????????????????????????????????????????????????????????????????????????????????????????????????????????????????????????????????????????????????????????????????????????????????????????????????????????????????????????????????????????????????????????????????????????????????????????????????????????????????????????????????????????????????????????????????????????????????????????????????????????????????????????????????????????????????????????????????????????????????????????????????????????????????????????????????????????????????????????????????????????????????????????????????????????????????????????????????????????????????????????????????????????????????????????????????????????????????????????????????????????????????????????????????????????????????????????????????????????ATCTACCTGCCCCATCAA??ACATCTCAGCCTGATGAAATTTTGGCTCCCTCCTTCTCCTCTGCATTATAATACAAATTGCAACCGGACTATTTCTAGCCATGCACTACACATCAGATATCTCTACCGCCTTCTCCTCTGTTGCCCATATCTGCCGAGATGTAAATTATGGCTGACTAATTCGAAATATACACGCCAACGGAGCCTCATTTTTCTTTATCTGCATTTACCTCCATGTCGGACGAGGCCTATATTACGGCTCATACTTATACAAAGAAACATGAAACATCGGCGTTATTCTATTTCTCCTTACAATAATAACTGCCTTCGTTGGATACGTACTTCCATGAGGCCAAATATCATTTTGAGGTGCCACTGTCATTACAAATCTTTTATCAGCCGTCCCATATATAGGGGACGCCCTAGTCCAATGAATCTGAGGGGGATTTTCAGTAGATAATGCAACCCTGACCCGATTTTTCGCATTCCATTTTCTTCTCCCATTTACAATTATCGCTATAACACTACTCCACGCCCTCTTCCTACATGAAACAGGATCAAATAACCCAATTGGCCTTAATTCAGACTCAGATAAAATTCCATTCCACCCATATTTTTCATACAAAGACCTCCTAGGCTTTATTATTATATTAGCTGCTCTAACTGCCCTCGCATTATTTTCTCCCAACTTACTTGGAGACCCAGAAAACTTTACACCAGCCAACCCACTTATAACACCACCACACATCAAACCAGAATGATATTTCCTATTTGC???TATCCATTTCCGATCCATTCCAAATAAGCTCGGAGGAGTTCTAGCATTAT??TTCTCAATTCTTATCCTCATGCTCGTCCCACTACTACACACGTCCAAACAACAAGGCCTCACATTCCGCCCTTTAACTCAACTACTATTCTGAACCCTAGTAGCAGACGTCGCCATTTTAACCTGAATTGGAGGCATACCCGTCGAACACCCCTTTATTATTATTGGGCAAATTGCTTCAATCCTCTACTTCGCTATTTTCCTCATCCTCTTCCCACTAA??????????????????????????????????????????????????????????????????????????????????????????????????????????????????????????????????????????????????????????????????????????????????????????????????????????????????????????????????????????????????????????????????????????????????????????????????????????????????????????????????????????????????????????????????????????????????????????????????????????????????????????????????????????????????????????????????????????????????????????????????????????????????????????????????????????????????????????????????????????????????????????????????????????????????????????????????????????????????????????????????????????????????????????????????????????????????????????????????????????????????????????????????????????????????????????????????????????????????????????????????????????????????????????????????????????????????????????????????????????????????????????????????????????????????????????????????????????????????????????????????????????????????????????????????????????????????????????????????????????????????????????????????????????????????????????????????????????????????????????????????????????????????????????????????????????????????????????????????????????????????????????????????????????????????????????????????????????????????????????????????????????????????????????????????????????????????????????????????????????????????????????????????????????????????????????????????????????????????????????????????????????????????????????????????????????????????????????????????????????????????????????????????????????????????????????????????????????????????????????????????????????????????????????????????????????????????????????????????????????????????????????????????????????????????????????????????????????????????????????????????????????????????????????????????????????????????????????????????????????????????????????????????????????????????????????????????????????????????????????????????????????????????????????????????????????????????????????????????????????????????????????????????????????????????????????????????????????????????????????????????????????????
	Gymnotus_carapo_7085                         ??????????????????????????????????????????????????????????????????????????????????????????????????????????????????????????????????????????????????????????????????????????????????????????????????????????????????????????????????????????????????????????????????????????????????????????????????????????????????????????????????????????????????????????????????????????????????????????????????????????????????????????????????????????????????????????????????????????????????????????????????????????????????????????????????????????????????????????????????????????????????????????????????????????????????????????????????????????????????????????????????????????????????????????????????????????????????????????????????????????????????????????????????????????????????????????????????????????????????????????????????????????????????????????????????????????????????????????????????????????????????????????????????????????????????????????????????????????????????????????????????????????????????????????????????????????????????????????????????????????????????????????????????????????????????????????????????????????????????????????????????????????????????????????????????????????????????????????????????????????????????????????????????????????????????????????????????????????????????????????????????????????????????????????????????????????????????????????????????????????????????????????????????????????????????????????????????????????????????????????????????????????????????????????????????????????????????????????????????????????????????????????????????????????????????????????????????????????????????????????????????????????????????????????????????????????????????????????????????????????????????????????????????????????????????????????????????????????????????????????????????????????????????????????????????????????????????????????????????????????????????????????????????????????????????????????????????????????????????????????????????????????????????????????????????????????????????????????????????????????????????????????????????????????????????????????????????????????????????????????????????????????????????????????????????????????????????????????????????????????????????????????????????????????????????????????????????????????????????????????????????????????????????????????????????????????????????????????????????????????????????????????????????????????????????????????????????????????????????????ATCTACCTGCCCCATCAA??ACATCTCAGCCTGATGAAATTTTGGCTCCCTCCTTCTCCTCTGCATTATAATACAAATTGCAACCGGACTATTTCTAGCCATGCACTACACATCAGATATCTCTACCGCCTTCTCCTCTGTTGCCCATATCTGCCGAGATGTAAATTATGGCTGACTAATTCGAAATATACACGCCAACGGAGCCTCATTTTTCTTTATCTGCATTTACCTCCATGTCGGACGAGGCCTATATTACGGCTCATACTTATACAAAGAAACATGAAACATCGGCGTTATTCTATTTCTCCTTACAATAATAACTGCCTTCGTTGGATACGTACTTCCATGAGGCCAAATATCATTTTGAG??GGCACTGTCATTACAAATCTTTTATCAGCCGTCCCATATATAGGGGACGCCCTA?TCCAATGAATCTGAGGGGGATTTTCAGTAGATAATGCAACCCTGACCCGATTTTTCGCATTCCATTTTCTTCTCCCATTTACAATTATCGCTATAACACTACTCCACGCCCTCTTCCTACATGAAACAGGATCAAATAACCCAATTGGCCTTAATTCAGACTCAGATAAAATTCCATTCCACCCATATTTTTCATACAAAGACCTCCTAGGCTTTATTATTATATTAGCTGCTCTAACTGCCCTCGCATTATTTTCTCCCAACTTACTTGGAGACCCAGAAAACTTTACACCAGCCAACCCACTTATAACACCACCACACATCAAACCAGAATGATATTTCCTATTTGCCTATGCCATTCTCCGATCCATTCCAAATAAGCTCGGAGGAGTTCTAGCATTACTCTTCTCAATTCTTATCCTCATGCTCGTCCCACTACTACACACGTCCAAACAACAAGGCCTCACATTCCGCCCTTTAACTCAACTACTATTCTGAACCCTAGTAGCAGACGTCGCCATTTTAACCTGAATTGGAGGCATACCCGTCGAACACCCCTTTATTATTATTGGGCAAATTGCTTCAATCCTCTACTTCGCTATTTTCCTCATCCTCTTCCCACTAA??????????????????????????????????????????????????????????????????????????????????????????????????????????????????????????????????????????????????????????????????????????????????????????????????????????????????????????????????????????????????????????????????????????????????????????????????????????????????????????????????????????????????????????????????????????????????????????????????????????????????????????????????????????????????????????????????????????????????????????????????????????????????????????????????????????????????????????????????????????????????????????????????????????????????????????????????????????????????????????????????????????????????????????????????????????????????????????????????????????????????????????????????????????????????????????????????????????????????????????????????????????????????????????????????????????????????????????????????????????????????????????????????????????????????????????????????????????????????????????????????????????????????????????????????????????????????????????????????????????????????????????????????????????????????????????????????????????????????????????????????????????????????????????????????????????????????????????????????????????????????????????????????????????????????????????????????????????????????????????????????????????????????????????????????????????????????????????????????????????????????????????????????????????????????????????????????????????????????????????????????????????????????????????????????????????????????????????????????????????????????????????????????????????????????????????????????????????????????????????????????????????????????????????????????????????????????????????????????????????????????????????????????????????????????????????????????????????????????????????????????????????????????????????????????????????????????????????????????????????????????????????????????????????????????????????????????????????????????????????????????????????????????????????????????????????????????????????????????????????????????????????????????????????????????????????????????????????????????????????????????????????????
	Gymnotus_carapo_7086                         ??????????????????????????????????????????????????????????????????????????????????????????????????????????????????????????????????????????????????????????????????????????????????????????????????????????????????????????????????????????????????????????????????????????????????????????????????????????????????????????????????????????????????????????????????????????????????????????????????????????????????????????????????????????????????????????????????????????????????????????????????????????????????????????????????????????????????????????????????????????????????????????????????????????????????????????????????????????????????????????????????????????????????????????????????????????????????????????????????????????????????????????????????????????????????????????????????????????????????????????????????????????????????????????????????????????????????????????????????????????????????????????????????????????????????????????????????????????????????????????????????????????????????????????????????????????????????????????????????????????????????????????????????????????????????????????????????????????????????????????????????????????????????????????????????????????????????????????????????????????????????????????????????????????????????????????????????????????????????????????????????????????????????????????????????????????????????????????????????????????????????????????????????????????????????????????????????????????????????????????????????????????????????????????????????????????????????????????????????????????????????????????????????????????????????????????????????????????????????????????????????????????????????????????????????????????????????????????????????????????????????????????????????????????????????????????????????????????????????????????????????????????????????????????????????????????????????????????????????????????????????????????????????????????????????????????????????????????????????????????????????????????????????????????????????????????????????????????????????????????????????????????????????????????????????????????????????????????????????????????????????????????????????????????????????????????????????????????????????????????????????????????????????????????????????????????????????????????????????????????????????????????????????????????????????????????????????????????????????????????????????????????????????????????????????????????????????????????????????????ATCTACCTGCCCCATCAA??ACATCTCAGCCTGATGAAATTTTGGCTCCCTCCTTCTCCTCTGCATTATAATACAAATTGCAACCGGACTATTTCTAGCCATGCACTACACATCAGATATCTCTACCGCCTTCTCCTCTGTTGCCCATATCTGCCGAGATGTAAATTATGGCTGACTAATTCGAAATATACACGCCAACGGAGCCTCATTTTTCTTTATCTGCATTTACCTCCATGTCGGACGAGGCCTATATTACGGCTCATACTTATACAAAGAAACATGAAACATCGGCGTTATTCTATTTCTCCTTACAATAATAACTGCCTTCGTTGGATACGTACTTCCATGAGGCCAAATATCATTTTGAGGTGCCACTGTCATTACAAATCTTTTATCAGCCGTCCCATATATAGGGGACGCCCTAGTCCAATGAATCTGAGGGGGATTTTCAGTAGATAATGCAACCCTGACCCGATTTTTCGCATTCCATTTTCTTCTCCCATTTACAATTATCGCTATAACACTACTCCACGCCCTCTTCCTACATGAAACAGGATCAAATAACCCAATTGGCCTTAATTCAGACTCAGATAAAATTCCATTCCACCCATATTTTTCATACAAAGACCTCCTAGGCTTTATTATTATATTAGCTGCTCTAACTGCCCTC?CATTATTTTCTCCCAACTTACTTGGAGACCCAGAAAACTTTACACCAGCCAACCCACTTATAACACCACCACACATCAAACCAGAATGATATTTCCTATTTGCCTATGCCATTCTCCGATCCATTCCAAATAAGCTCGGAGGAGTTCTAGCATTACTCTTCTCAATTCTTATCCTCATGCTCGTCCCACTACTACACACGTCCAAACAACAAGGCCTCACATTCCGCCCTTTAACTCAACTACTATTCTGAACCCTAGTAGCAGACGTCGCCATTTTAACCTGAATTGGAGGCATACCCGTCGAACACCCCTTTATTATTATTGGGCAAATTGCTTCAATCCTCTACTTCGCTATTTTCCTCATCCTCTTCCCACTAA??????????????????????????????????????????????????????????????????????????????????????????????????????????????????????????????????????????????????????????????????????????????????????????????????????????????????????????????????????????????????????????????????????????????????????????????????????????????????????????????????????????????????????????????????????????????????????????????????????????????????????????????????????????????????????????????????????????????????????????????????????????????????????????????????????????????????????????????????????????????????????????????????????????????????????????????????????????????????????????????????????????????????????????????????????????????????????????????????????????????????????????????????????????????????????????????????????????????????????????????????????????????????????????????????????????????????????????????????????????????????????????????????????????????????????????????????????????????????????????????????????????????????????????????????????????????????????????????????????????????????????????????????????????????????????????????????????????????????????????????????????????????????????????????????????????????????????????????????????????????????????????????????????????????????????????????????????????????????????????????????????????????????????????????????????????????????????????????????????????????????????????????????????????????????????????????????????????????????????????????????????????????????????????????????????????????????????????????????????????????????????????????????????????????????????????????????????????????????????????????????????????????????????????????????????????????????????????????????????????????????????????????????????????????????????????????????????????????????????????????????????????????????????????????????????????????????????????????????????????????????????????????????????????????????????????????????????????????????????????????????????????????????????????????????????????????????????????????????????????????????????????????????????????????????????????????????????????????????????????????????????????????
	Gymnotus_carapo_7087                         ??????????????????????????????????????????????????????????????????????????????????????????????????????????????????????????????????????????????????????????????????????????????????????????????????????????????????????????????????????????????????????????????????????????????????????????????????????????????????????????????????????????????????????????????????????????????????????????????????????????????????????????????????????????????????????????????????????????????????????????????????????????????????????????????????????????????????????????????????????????????????????????????????????????????????????????????????????????????????????????????????????????????????????????????????????????????????????????????????????????????????????????????????????????????????????????????????????????????????????????????????????????????????????????????????????????????????????????????????????????????????????????????????????????????????????????????????????????????????????????????????????????????????????????????????????????????????????????????????????????????????????????????????????????????????????????????????????????????????????????????????????????????????????????????????????????????????????????????????????????????????????????????????????????????????????????????????????????????????????????????????????????????????????????????????????????????????????????????????????????????????????????????????????????????????????????????????????????????????????????????????????????????????????????????????????????????????????????????????????????????????????????????????????????????????????????????????????????????????????????????????????????????????????????????????????????????????????????????????????????????????????????????????????????????????????????????????????????????????????????????????????????????????????????????????????????????????????????????????????????????????????????????????????????????????????????????????????????????????????????????????????????????????????????????????????????????????????????????????????????????????????????????????????????????????????????????????????????????????????????????????????????????????????????????????????????????????????????????????????????????????????????????????????????????????????????????????????????????????????????????????????????????????????????????????????????????????????????????????????????????????????????????????????????????????????????????????????????????????????ATCTACCTGCCCCATCAA??ACATCTCAGCCTGATGAAATTTTGGCTCCCTCCTTCTCCTCTGCATTATAATACAAATTGCAACCGGACTATTTCTAGCCATGCACTACACATCAGATATCTCTACCGCCTTCTCCTCTGTTGCCCATATCTGCCGAGATGTAAATTATGGCTGACTAATTCGAAATATACACGCCAACGGAGCCTCATTTTTCTTTATCTGCATTTACCTCCATGTCGGACGAGGCCTATATTACGGCTCATACTTATACAAAGAAACATGAAACATCGGCGTTATTCTATTTCTCCTTACAATAATAACTGCCTTCGTTGGATACGTACTTCCATGAGGCCAAATATCATTTTGAGGTGCCACTGTCATTACAAATCTTTTATCAGCCGTCCCATATATAGGGGACGCCCTAGTCCAATGAATCTGAGGGGGATTTTCAGTAGATAATGCAACCCTGACCCGATTTTTCGCATTCCATTTTCTTCTCCCATTTACAATTATCGCTATAACACTACTCCACGCCCTCTTCCTACATGAAACAGGATCAAATAACCCAATTGGCCTTAATTCAGACTCAGATAAAATTCCATTCCACCCATATTTTTCATACAAAGACCTCCTAGGCTTTATTATTATATTAGCTGCTCTAACTGCCCTCGCATTATTTTCTCCCAACTTACTTGGAGACCCAGAAAACTTTACACCAGCCAACCCACTTATAACACCACCACACATCAAACCAGAATGATATTT?CTATTTGC?TATGCC??TTTCCGATCCATTCCAAATAAGCT?GGAGGAGTTCTAGCATA???CTTTTCAATTCTTATCCTCATGCTCGTCCCACTT???CACACGTCCAAACAACAAGGCCTCACATTCCGCCCTTTAACTCAACTAT??ATTTGAACCCTAGTAGCAGACGTCGCCATTTTAACCTGAATTGGAGGCATACCCGTCGAACACCCCTTTATTATTATTGGGCAAATTGCTTCAATC???????????????????????????????????????????????????????????????????????????????????????????????????????????????????????????????????????????????????????????????????????????????????????????????????????????????????????????????????????????????????????????????????????????????????????????????????????????????????????????????????????????????????????????????????????????????????????????????????????????????????????????????????????????????????????????????????????????????????????????????????????????????????????????????????????????????????????????????????????????????????????????????????????????????????????????????????????????????????????????????????????????????????????????????????????????????????????????????????????????????????????????????????????????????????????????????????????????????????????????????????????????????????????????????????????????????????????????????????????????????????????????????????????????????????????????????????????????????????????????????????????????????????????????????????????????????????????????????????????????????????????????????????????????????????????????????????????????????????????????????????????????????????????????????????????????????????????????????????????????????????????????????????????????????????????????????????????????????????????????????????????????????????????????????????????????????????????????????????????????????????????????????????????????????????????????????????????????????????????????????????????????????????????????????????????????????????????????????????????????????????????????????????????????????????????????????????????????????????????????????????????????????????????????????????????????????????????????????????????????????????????????????????????????????????????????????????????????????????????????????????????????????????????????????????????????????????????????????????????????????????????????????????????????????????????????????????????????????????????????????????????????????????????????????????????????????????????????????????????????????????????????????????????????????????????????????????????????????????????????????????????????????????????????????????????????????????
	Gymnotus_carapo_7088                         ??????????????????????????????????????????????????????????????????????????????????????????????????????????????????????????????????????????????????????????????????????????????????????????????????????????????????????????????????????????????????????????????????????????????????????????????????????????????????????????????????????????????????????????????????????????????????????????????????????????????????????????????????????????????????????????????????????????????????????????????????????????????????????????????????????????????????????????????????????????????????????????????????????????????????????????????????????????????????????????????????????????????????????????????????????????????????????????????????????????????????????????????????????????????????????????????????????????????????????????????????????????????????????????????????????????????????????????????????????????????????????????????????????????????????????????????????????????????????????????????????????????????????????????????????????????????????????????????????????????????????????????????????????????????????????????????????????????????????????????????????????????????????????????????????????????????????????????????????????????????????????????????????????????????????????????????????????????????????????????????????????????????????????????????????????????????????????????????????????????????????????????????????????????????????????????????????????????????????????????????????????????????????????????????????????????????????????????????????????????????????????????????????????????????????????????????????????????????????????????????????????????????????????????????????????????????????????????????????????????????????????????????????????????????????????????????????????????????????????????????????????????????????????????????????????????????????????????????????????????????????????????????????????????????????????????????????????????????????????????????????????????????????????????????????????????????????????????????????????????????????????????????????????????????????????????????????????????????????????????????????????????????????????????????????????????????????????????????????????????????????????????????????????????????????????????????????????????????????????????????????????????????????????????????????????????????????????????????????????????????????????????????????????????????????????????????????????????????????????ATCTACCTGCCCCATCAA??ACATCTCAGCCTGATGAAATTTTGGCTCCCTCCTTCTCCTCTGCATTATAATACAAATTGCAACCGGACTATTTCTAGCCATGCACTACACATCAGATATCTCTACCGCCTTCTCCTCTGTTGCCCATATCTGCCGAGATGTAAATTATGGCTGACTAATTCGAAATATACACGCCAACGGAGCCTCATTTTTCTTTATCTGCATTTACCTCCATGTCGGACGAGGCCTATATTACGGCTCATACTTATACAAAGAAACATGAAACATCGGCGTTATTCTATTTCTCCTTACAATAATAACTGCCTTCGTTGGATACGTACTTCCATGAGGCCAAATATCATTTTGAGGTGCCACTGTCATTACAAATCTTTTATCA?CCGTCCCATATATAGGGGACGCCCTAGTCCAATGAATCTGAGG?GGATTTTCAGTAATAAG???AACCCTGACCCGATTTTTCGCATTCCATTTTCTTCTCCCATTTACAATTATCGCTATAACACTACTCCACGCCCTCTTCCTACATGAAACAGGATCAAATAACCCAATTGGCCTTAATTCAGACTCAGATAAAATTCCATTCCACCCATATTTTTCATACAAAGACCTCCTAGGCTTTATTATTATATTAGCTGCTCTAACTGCCCTCGCATTATTTTCTCCCAACTTACTTGGAGACCCAGAAAACTTTACACCAGCCAACCCACTTATAACACCACCACACATCAAACCAGAATGATATTTCCTATTTGCCTATGCCATTCTCCGATCCATTCCAAATAAGCTCGGAGGAGTTCTAGCATTACTCTTCTCAATTCTTATCCTCATGCTCGTCCCACTACTACACACGTCCAAACAACAAGGCCTCACATTCCGCCCTTTAACTCAACTACTATTCTGAACCCTAGTAGCAGACGTCGCCATTTTAACCTGAATTGGAGGCATACCCGTCGAACACCCCTTTATTATTATTGGGCAAATTGCTTCAATCCTCTACTTCGCTATTTTCCTCATCCTCTTCCCACTAA??????????????????????????????????????????????????????????????????????????????????????????????????????????????????????????????????????????????????????????????????????????????????????????????????????????????????????????????????????????????????????????????????????????????????????????????????????????????????????????????????????????????????????????????????????????????????????????????????????????????????????????????????????????????????????????????????????????????????????????????????????????????????????????????????????????????????????????????????????????????????????????????????????????????????????????????????????????????????????????????????????????????????????????????????????????????????????????????????????????????????????????????????????????????????????????????????????????????????????????????????????????????????????????????????????????????????????????????????????????????????????????????????????????????????????????????????????????????????????????????????????????????????????????????????????????????????????????????????????????????????????????????????????????????????????????????????????????????????????????????????????????????????????????????????????????????????????????????????????????????????????????????????????????????????????????????????????????????????????????????????????????????????????????????????????????????????????????????????????????????????????????????????????????????????????????????????????????????????????????????????????????????????????????????????????????????????????????????????????????????????????????????????????????????????????????????????????????????????????????????????????????????????????????????????????????????????????????????????????????????????????????????????????????????????????????????????????????????????????????????????????????????????????????????????????????????????????????????????????????????????????????????????????????????????????????????????????????????????????????????????????????????????????????????????????????????????????????????????????????????????????????????????????????????????????????????????????????????????????????????????????????????
	Gymnotus_carapo_7101                         ??????????????????????????????????????????????????????????????????????????????????????????????????????????????????????????????????????????????????????????????????????????????????????????????????????????????????????????????????????????????????????????????????????????????????????????????????????????????????????????????????????????????????????????????????????????????????????????????????????????????????????????????????????????????????????????????????????????????????????????????????????????????????????????????????????????????????????????????????????????????????????????????????????????????????????????????????????????????????????????????????????????????????????????????????????????????????????????????????????????????????????????????????????????????????????????????????????????????????????????????????????????????????????????????????????????????????????????????????????????????????????????????????????????????????????????????????????????????????????????????????????????????????????????????????????????????????????????????????????????????????????????????????????????????????????????????????????????????????????????????????????????????????????????????????????????????????????????????????????????????????????????????????????????????????????????????????????????????????????????????????????????????????????????????????????????????????????????????????????????????????????????????????????????????????????????????????????????????????????????????????????????????????????????????????????????????????????????????????????????????????????????????????????????????????????????????????????????????????????????????????????????????????????????????????????????????????????????????????????????????????????????????????????????????????????????????????????????????????????????????????????????????????????????????????????????????????????????????????????????????????????????????????????????????????????????????????????????????????????????????????????????????????????????????????????????????????????????????????????????????????????????????????????????????????????????????????????????????????????????????????????????????????????????????????????????????????????????????????????????????????????????????????????????????????????????????????????????????????????????????????????????????????????????????????????????????????????????????????????????????????????????????????????????????????????????????????????????????????????ATCTACCTGCCCCATCAA??ACATCTCAGCCTGATGAAATTTTGGCTCCCTCCTTCTCCTCTGCATTATAATACAAATTGCAACCGGACTATTTCTAGCCATGCACTACACATCAGATATCTCTACCGCCTTCTCCTCTGTTGCCCACATCTGCCGAGATGTAAATTATGGCTGACTAATTCGAAATATACACGCCAACGGAGCCTCATTTTTCTTTATCTGCATTTACCTCCATGTTGGACGAGGCCTATATTACGGCTCATACCTATACAAAGAAACATGAAACATCGGCGTTATTCTATTTCTCCTTACAATAATAACTGCCTTCGTTGGATACGTACTTCCATGAGGCCAAATATCATTCTGAGGTGCCACTGTCATTACAAATCTTTTATCAGCCGTCCCATACATAGGAGACGCCCTAGTCCAATGAATCTGAGGGGGATTTTCAGTAGATAATGCAACCCTGACCCGATTTTTCGCATTCCATTTTCTTCTCCCATTTACAATTATCGCTATAACACTACTCCACGCCCTCTTCCTACATGAAACAGGATCAAATAACCCAATTGGCCTTAATTCAGACTCAGATAAAATTCCATTCCACCCATATTTTTCATACAAAGACCTCCTAGGCTTTATTATTATATTAGCTGCTCTAACTGCCCTCGCATTATTTTCTCCCAACTTACTTGGAGACCCAGAAAACTTTACACCAGCCAACCCACTTATAACACCACCACACATCAAACCAGAATGATATTTCCTATTTGCCTATGCCATTCTCCGATCCATTCCAAATAAGCTCGGAGGAGTTCTAGCATTACTCTTCTCAATTCTTATCCTCATACTCGTCCCACTACTACACACGTCCAAACAACAAGGCCTCACATTCCGCCCTTTAACTCAACTACTATTCTGAACCCTAGTAGCAGACGTCGCCATTTTAACCTGAATTGGAGGCATACCCGTCGAACACCCCTTTATTATTATTGGGCAAATTGCTTCAATCCTCTACTTCGCTATTTTCCTCATCCTCTTCCCACTAA??????????????????????????????????????????????????????????????????????????????????????????????????????????????????????????????????????????????????????????????????????????????????????????????????????????????????????????????????????????????????????????????????????????????????????????????????????????????????????????????????????????????????????????????????????????????????????????????????????????????????????????????????????????????????????????????????????????????????????????????????????????????????????????????????????????????????????????????????????????????????????????????????????????????????????????????????????????????????????????????????????????????????????????????????????????????????????????????????????????????????????????????????????????????????????????????????????????????????????????????????????????????????????????????????????????????????????????????????????????????????????????????????????????????????????????????????????????????????????????????????????????????????????????????????????????????????????????????????????????????????????????????????????????????????????????????????????????????????????????????????????????????????????????????????????????????????????????????????????????????????????????????????????????????????????????????????????????????????????????????????????????????????????????????????????????????????????????????????????????????????????????????????????????????????????????????????????????????????????????????????????????????????????????????????????????????????????????????????????????????????????????????????????????????????????????????????????????????????????????????????????????????????????????????????????????????????????????????????????????????????????????????????????????????????????????????????????????????????????????????????????????????????????????????????????????????????????????????????????????????????????????????????????????????????????????????????????????????????????????????????????????????????????????????????????????????????????????????????????????????????????????????????????????????????????????????????????????????????????????????????????????????
	Gymnotus_carapo_8631                         ??????????????????????????????????????????????????????????????????????????????????????????????????????????????????????????????????????????????????????????????????????????????????????????????????????????????????????????????????????????????????????????????????????????????????????????????????????????????????????????????????????????????????????????????????????????????????????????????????????????????????????????????????????????????????????????????????????????????????????????????????????????????????????????????????????????????????????????????????????????????????????????????????????????????????????????????????????????????????????????????????????????????????????????????????????????????????????????????????????????????????????????????????????????????????????????????????????????????????????????????????????????????????????????????????????????????????????????????????????????????????????????????????????????????????????????????????????????????????????????????????????????????????????????????????????????????????????????????????????????????????????????????????????????????????????????????????????????????????????????????????????????????????????????????????????????????????????????????????????????????????????????????????????????????????????????????????????????????????????????????????????????????????????????????????????????????????????????????????????????????????????????????????????????????????????????????????????????????????????????????????????????????????????????????????????????????????????????????????????????????????????????????????????????????????????????????????????????????????????????????????????????????????????????????????????????????????????????????????????????????????????????????????????????????????????????????????????????????????????????????????????????????????????????????????????????????????????????????????????????????????????????????????????????????????????????????????????????????????????????????????????????????????????????????????????????????????????????????????????????????????????????????????????????????????????????????????????????????????????????????????????????????????????????????????????????????????????????????????????????????????????????????????????????????????????????????????????????????????????????????????????????????????????????????????????????????????????????????????????????????????????????????????????????????????????????????????????????????????????ATCTACCTGCCCCATCAA??ACATCTCAGCCTGATGAAATTTTGGCTCCCTCCTTCTCCTCTGCATTATGATACAAATTGCAACCGGACTATTTCTAGCCATGCACTACACATCAGATATCTCTACCGCCTTCTCCTCTGTTGCTCACATCTGCCGAGATGTAAATTATGGCTGACTAATTCGAAATATACACGCCAACGGAGCCTCATTTTTCTTTATCTGCATTTATCTCCACGTCGGACGAGGCCTATATTACGGCTCATACCTGTATAAAGAAACATGAAACATCGGCGTTATTCTATTTCTCCTTACAATAATAACTGCTTTCGTTGGATACGTACTTCCATGAGGCCAAATATCATTCTGAGGTGCTACTGTCATTACAAATCTTTTATCAGCCGTCCCATATATAGGGGACGCCCTAGTCCAATGAATCTGAGGGGGATTTTCAGTAGATAATGCAACCCTGACCCGATTTTTCGCATTTCATTTTCTTCTCCCATTTACAATCATCGCTATAACACTACTCCACGCCCTCTTCCTACATGAAACAGGGTCAAATAACCCAATTGGCCTTAATTCAGACTCAGATAAAATTCCATTCCACCCATACTTTTCATACAAAGACCTCCTAGGCTTTATCATTATATTAACTGCTCTAACCGCCCTCGCATTATTTTCCCCCAACCTACTTGGAGACCCAGAAAACTTTACACCAGCCAACCCACTTATGACACCCCCACACATCAAACCAGAATGATATTTCCTCTTTGCCTATGCCATTCTCCGATCAATTCCAAATAAACTCGGAGGAGTTCTAGCATTACTCTTCTCAATTCTTATCCTCATACTCGTCCCACTACTACACACGTCTAAACAACAAGGCCTCACATTCCGCCCTTTAACTCAACTACTATTCTGAACCCTAGTAGCAGACGTCGCCATTTTAACCTGAATTGGAGGCATACCCGTCGAACACCCCTTTATTATTATTGGACAAATTGCTTCAATCCTCTACTTCGCCATTTTCCTCATCCTCTTTCCACTAA??????????????????????????????????????????????????????????????????????????????????????????????????????????????????????????????????????????????????????????????????????????????????????????????????????????????????????????????????????????????????????????????????????????????????????????????????????????????????????????????????????????????????????????????????????????????????????????????????????????????????????????????????????????????????????????????????????????????????????????????????????????????????????????????????????????????????????????????????????????????????????????????????????????????????????????????????????????????????????????????????????????????????????????????????????????????????????????????????????????????????????????????????????????????????????????????????????????????????????????????????????????????????????????????????????????????????????????????????????????????????????????????????????????????????????????????????????????????????????????????????????????????????????????????????????????????????????????????????????????????????????????????????????????????????????????????????????????????????????????????????????????????????????????????????????????????????????????????????????????????????????????????????????????????????????????????????????????????????????????????????????????????????????????????????????????????????????????????????????????????????????????????????????????????????????????????????????????????????????????????????????????????????????????????????????????????????????????????????????????????????????????????????????????????????????????????????????????????????????????????????????????????????????????????????????????????????????????????????????????????????????????????????????????????????????????????????????????????????????????????????????????????????????????????????????????????????????????????????????????????????????????????????????????????????????????????????????????????????????????????????????????????????????????????????????????????????????????????????????????????????????????????????????????????????????????????????????????????????????????????????????????????
	Gymnotus_carapo_8634                         ??????????????????????????????????????????????????????????????????????????????????????????????????????????????????????????????????????????????????????????????????????????????????????????????????????????????????????????????????????????????????????????????????????????????????????????????????????????????????????????????????????????????????????????????????????????????????????????????????????????????????????????????????????????????????????????????????????????????????????????????????????????????????????????????????????????????????????????????????????????????????????????????????????????????????????????????????????????????????????????????????????????????????????????????????????????????????????????????????????????????????????????????????????????????????????????????????????????????????????????????????????????????????????????????????????????????????????????????????????????????????????????????????????????????????????????????????????????????????????????????????????????????????????????????????????????????????????????????????????????????????????????????????????????????????????????????????????????????????????????????????????????????????????????????????????????????????????????????????????????????????????????????????????????????????????????????????????????????????????????????????????????????????????????????????????????????????????????????????????????????????????????????????????????????????????????????????????????????????????????????????????????????????????????????????????????????????????????????????????????????????????????????????????????????????????????????????????????????????????????????????????????????????????????????????????????????????????????????????????????????????????????????????????????????????????????????????????????????????????????????????????????????????????????????????????????????????????????????????????????????????????????????????????????????????????????????????????????????????????????????????????????????????????????????????????????????????????????????????????????????????????????????????????????????????????????????????????????????????????????????????????????????????????????????????????????????????????????????????????????????????????????????????????????????????????????????????????????????????????????????????????????????????????????????????????????????????????????????????????????????????????????????????????????????????????????????????????????????????????ATCTACCTGCCCCATCAA??ACATCTCAGCCTGATGAAATTTTGGCTCCCTCCTTCTCCTCTGCATTATGATACAAATTGCAACCGGACTATTTCTAGCCATGCACTACACATCAGATATCTCTACCGCCTTCTCCTCTGTTGCTCACATCTGCCGAGATGTAAATTATGGCTGACTAATTCGAAATATACACGCCAACGGAGCCTCATTTTTCTTTATCTGCATTTATCTCCACGTCGGACGAGGCCTATATTACGGCTCATACCTGTATAAAGAAACATGAAACATCGGCGTTATCCTATTTCTCCTTACAATAATAACTGCTTTCGTTGGATACGTACTTCCATGAGGCCAAATATCATTCTGAGGTGCTACTGTCATTACAAATCTTTTATCAGCCGTCCCATATATAGGGGACGCCCTAGTCCAATGAATCTGAGGGGGATTTTCAGTAGATAATGCAACCCTGACCCGATTTTTCGCATTTCATTTTCTTCTCCCATTTACAATCATCGCTATAACACTACTCCACGCCCTCTTCCTACATGAAACAGGGTCAAATAACCCAATTGGCCTTAATTCAGACTCAGATAAAATTCCATTCCACCCATACTTTTCATACAAAGACCTCCTAGGCTTTATCATTATATTAACTGCTCT?ACCGCCCTCGCATTATTTTCCCCCAACCTACTTGGAGACCCAGAAAACTTTACACCAGCCAACCCACTTATGACACCCCCACACATCAAACCAGAATGATACTTCCTCTTTGCCTATGCCATTCTCCGATCAATTCCAAATAAACTCGGAGGAGTTCTAGCATTACTCTTCTCAATTCTTATCCTCATACTCGTCCCACTACTACACACGTCTAAACAACAAGGCCTCACATTCCGCCCTTTAACTCAACTACTATTCTGAACCCTAGTAGCAGACGTCGCCATTTTAACCTGAATTGGAGGCATACCCGTCGAACACCCCTTTATTATTATTGGGCAAATTGCTTCAATCCTCTACTTCACCATTTTCCTCATCCTCTTTCCACTAA??????????????????????????????????????????????????????????????????????????????????????????????????????????????????????????????????????????????????????????????????????????????????????????????????????????????????????????????????????????????????????????????????????????????????????????????????????????????????????????????????????????????????????????????????????????????????????????????????????????????????????????????????????????????????????????????????????????????????????????????????????????????????????????????????????????????????????????????????????????????????????????????????????????????????????????????????????????????????????????????????????????????????????????????????????????????????????????????????????????????????????????????????????????????????????????????????????????????????????????????????????????????????????????????????????????????????????????????????????????????????????????????????????????????????????????????????????????????????????????????????????????????????????????????????????????????????????????????????????????????????????????????????????????????????????????????????????????????????????????????????????????????????????????????????????????????????????????????????????????????????????????????????????????????????????????????????????????????????????????????????????????????????????????????????????????????????????????????????????????????????????????????????????????????????????????????????????????????????????????????????????????????????????????????????????????????????????????????????????????????????????????????????????????????????????????????????????????????????????????????????????????????????????????????????????????????????????????????????????????????????????????????????????????????????????????????????????????????????????????????????????????????????????????????????????????????????????????????????????????????????????????????????????????????????????????????????????????????????????????????????????????????????????????????????????????????????????????????????????????????????????????????????????????????????????????????????????????????????????????????????????????????
	Gymnotus_carapo_8640                         ??????????????????????????????????????????????????????????????????????????????????????????????????????????????????????????????????????????????????????????????????????????????????????????????????????????????????????????????????????????????????????????????????????????????????????????????????????????????????????????????????????????????????????????????????????????????????????????????????????????????????????????????????????????????????????????????????????????????????????????????????????????????????????????????????????????????????????????????????????????????????????????????????????????????????????????????????????????????????????????????????????????????????????????????????????????????????????????????????????????????????????????????????????????????????????????????????????????????????????????????????????????????????????????????????????????????????????????????????????????????????????????????????????????????????????????????????????????????????????????????????????????????????????????????????????????????????????????????????????????????????????????????????????????????????????????????????????????????????????????????????????????????????????????????????????????????????????????????????????????????????????????????????????????????????????????????????????????????????????????????????????????????????????????????????????????????????????????????????????????????????????????????????????????????????????????????????????????????????????????????????????????????????????????????????????????????????????????????????????????????????????????????????????????????????????????????????????????????????????????????????????????????????????????????????????????????????????????????????????????????????????????????????????????????????????????????????????????????????????????????????????????????????????????????????????????????????????????????????????????????????????????????????????????????????????????????????????????????????????????????????????????????????????????????????????????????????????????????????????????????????????????????????????????????????????????????????????????????????????????????????????????????????????????????????????????????????????????????????????????????????????????????????????????????????????????????????????????????????????????????????????????????????????????????????????????????????????????????????????????????????????????????????????????????????????????????????????????????????????ATCTACCTGCCCCATCAA??ACATCTCAGCCTGATGAAATTTTGGCTCCCTCCTTCTCCTCTGCATTATGATACAAATTGCAACCGGACTATTTCTAGCCATGCACTACACATCAGATATCTCTACCGCCTTCTCCTCTGTTGCTCACATCTGCCGAGATGTAAATTATGGCTGACTAATTCGAAATATACACGCCAACGGAGCCTCATTTTTCTTTATCTGCATTTATCTCCACGTCGGACGAGGCCTATATTACGGCTCATACCTGTATAAAGAAACATGAAACATCGGCGTTATCCTATTTCTCCTTACAATAATAACTGCTTTCGTTGGATACGTACTTCCATGAGGCCAAATATCATTCTGAGGTGCTACTGTCATTACAAATCTTTTATCAGCCGTCCCATATATAGGGGACGCCCTAGTCCAATGAATCTGAGGGGGATTTTCAGTAGATAATGCAACCCTGACCCGATTTTTCGCATTTCATTTTCTTCTCCCATTTACAATCATCGCTATAACACTACTCCACGCCCTCTTCCTACATGAAACAGGGTCAAATAACCCAATTGGCCTTAATTCAGACTCAGATAAAATTCCATTCCACCCATACTTTTCATACAAAGACCTCCTAGGCTTTATCATTATATTAACTGCTCTAACCGCCCTCGCATTATTTTCCCCCAACCTACTTGGAGACCCAGAAAACTTTACACCAGCCAACCCACTTATGACACCCCCACACATCAAACCAGAATGATACTTCCTCTTTGCCTATGCCATTCTCCGATCAATTCCAAATAAACTCGGAGGAGTTCTAGCATTACTCTTCTCAATTCTTATCCTCATACTCGTCCCACTACTACACACGTCTAAACAACAAGGCCTCACATTCCGCCCTTTAACTCAACTACTATTCTGAACCCTAGTAGCAGACGTCGCCATTTTAACCTGAATTGGAGGCATACCCGTCGAACACCCCTTTATTATTATTGGGCAAATTGCTTCAATCCTCTACTTCACCATTTTCCTCATCCTCTTTCCACTAA??????????????????????????????????????????????????????????????????????????????????????????????????????????????????????????????????????????????????????????????????????????????????????????????????????????????????????????????????????????????????????????????????????????????????????????????????????????????????????????????????????????????????????????????????????????????????????????????????????????????????????????????????????????????????????????????????????????????????????????????????????????????????????????????????????????????????????????????????????????????????????????????????????????????????????????????????????????????????????????????????????????????????????????????????????????????????????????????????????????????????????????????????????????????????????????????????????????????????????????????????????????????????????????????????????????????????????????????????????????????????????????????????????????????????????????????????????????????????????????????????????????????????????????????????????????????????????????????????????????????????????????????????????????????????????????????????????????????????????????????????????????????????????????????????????????????????????????????????????????????????????????????????????????????????????????????????????????????????????????????????????????????????????????????????????????????????????????????????????????????????????????????????????????????????????????????????????????????????????????????????????????????????????????????????????????????????????????????????????????????????????????????????????????????????????????????????????????????????????????????????????????????????????????????????????????????????????????????????????????????????????????????????????????????????????????????????????????????????????????????????????????????????????????????????????????????????????????????????????????????????????????????????????????????????????????????????????????????????????????????????????????????????????????????????????????????????????????????????????????????????????????????????????????????????????????????????????????????????????????????????????????????
	Gymnotus_carapo_8641                         ??????????????????????????????????????????????????????????????????????????????????????????????????????????????????????????????????????????????????????????????????????????????????????????????????????????????????????????????????????????????????????????????????????????????????????????????????????????????????????????????????????????????????????????????????????????????????????????????????????????????????????????????????????????????????????????????????????????????????????????????????????????????????????????????????????????????????????????????????????????????????????????????????????????????????????????????????????????????????????????????????????????????????????????????????????????????????????????????????????????????????????????????????????????????????????????????????????????????????????????????????????????????????????????????????????????????????????????????????????????????????????????????????????????????????????????????????????????????????????????????????????????????????????????????????????????????????????????????????????????????????????????????????????????????????????????????????????????????????????????????????????????????????????????????????????????????????????????????????????????????????????????????????????????????????????????????????????????????????????????????????????????????????????????????????????????????????????????????????????????????????????????????????????????????????????????????????????????????????????????????????????????????????????????????????????????????????????????????????????????????????????????????????????????????????????????????????????????????????????????????????????????????????????????????????????????????????????????????????????????????????????????????????????????????????????????????????????????????????????????????????????????????????????????????????????????????????????????????????????????????????????????????????????????????????????????????????????????????????????????????????????????????????????????????????????????????????????????????????????????????????????????????????????????????????????????????????????????????????????????????????????????????????????????????????????????????????????????????????????????????????????????????????????????????????????????????????????????????????????????????????????????????????????????????????????????????????????????????????????????????????????????????????????????????????????????????????????????????????????ATCTACCTGCCCCATCAA??ACATCTCAGCCTGATGAAATTTTGGCTCCCTCCTTCTCCTCTGCATTATGATACAAATTGCAACCGGACTATTTCTAGCCATGCACTACACATCAGATATCTCTACCGCCTTCTCCTCTGTTGCTCACATCTGCCGAGATGTAAATTATGGCTGACTAATTCGAAATATACACGCCAACGGAGCCTCATTTTTCTTTATCTGCATTTATCTCCACGTCGGACGAGGCCTATATTACGGCTCATACCTGTATAAAGAAACATGAAACATCGGCGTTATCCTATTTCTCCTTACAATAATAACTGCTTTCGTTGGATACGTACTTCCATGAGGCCAAATATCATTCTGAGGTGCTACTGTCATTACAAATCTTTTATCAGCCGTCCCATATATAGGGGACGCCCTAGTCCAATGAATCTGAGGGGGATTTTCAGTAGATAATGCAACCCTGACCCGATTTTTCGCATTCCATTTTCTTCTCCCATTTACAATCATCGCTATAACACTACTCCACGCCCTCTTCCTGCATGAAACAGGGTCAAATAACCCAATTGGCCTTAATTCAGACTCAGATAAAATTCCATTCCACCCATACTTTTCATACAAAGACCTCCTAGGCTTTATCATTATATTAACTGCTCTAACCGCCCTCGCATTATTTTCCCCCAACCTACTTGGAGACCCAGAAAACTTTACACCAGCCAACCCACTAATGACACCCCCACACATCAAACCAGAATGATATTTCCTCTTTGCCTATGCCATTCTCCGATCAATTCCAAATAAACTCGGAGGAGTTCTAGCATTACTCTTCTCAATTCTTATCCTCATACTCGTCCCACTACTACACACGTCTAAACAACAAGGCCTCACATTCCGCCCTTTAACTCAACTACTATTCTGAACCCTAGTAGCAGACGTCGCCATTTTAACCTGAATTGGAGGCATACCCGTCGAACACCCCTTTATTATTATTGGACAAATTGCTTCAATCCTCTACTTCGCCATTTTCCTCATCCTCTTTCCACTAA??????????????????????????????????????????????????????????????????????????????????????????????????????????????????????????????????????????????????????????????????????????????????????????????????????????????????????????????????????????????????????????????????????????????????????????????????????????????????????????????????????????????????????????????????????????????????????????????????????????????????????????????????????????????????????????????????????????????????????????????????????????????????????????????????????????????????????????????????????????????????????????????????????????????????????????????????????????????????????????????????????????????????????????????????????????????????????????????????????????????????????????????????????????????????????????????????????????????????????????????????????????????????????????????????????????????????????????????????????????????????????????????????????????????????????????????????????????????????????????????????????????????????????????????????????????????????????????????????????????????????????????????????????????????????????????????????????????????????????????????????????????????????????????????????????????????????????????????????????????????????????????????????????????????????????????????????????????????????????????????????????????????????????????????????????????????????????????????????????????????????????????????????????????????????????????????????????????????????????????????????????????????????????????????????????????????????????????????????????????????????????????????????????????????????????????????????????????????????????????????????????????????????????????????????????????????????????????????????????????????????????????????????????????????????????????????????????????????????????????????????????????????????????????????????????????????????????????????????????????????????????????????????????????????????????????????????????????????????????????????????????????????????????????????????????????????????????????????????????????????????????????????????????????????????????????????????????????????????????????????????????????????
	Gymnotus_carapo_8760                         ??????????????????????????????????????????????????????????????????????????????????????????????????????????????????????????????????????????????????????????????????????????????????????????????????????????????????????????????????????????????????????????????????????????????????????????????????????????????????????????????????????????????????????????????????????????????????????????????????????????????????????????????????????????????????????????????????????????????????????????????????????????????????????????????????????????????????????????????????????????????????????????????????????????????????????????????????????????????????????????????????????????????????????????????????????????????????????????????????????????????????????????????????????????????????????????????????????????????????????????????????????????????????????????????????????????????????????????????????????????????????????????????????????????????????????????????????????????????????????????????????????????????????????????????????????????????????????????????????????????????????????????????????????????????????????????????????????????????????????????????????????????????????????????????????????????????????????????????????????????????????????????????????????????????????????????????????????????????????????????????????????????????????????????????????????????????????????????????????????????????????????????????????????????????????????????????????????????????????????????????????????????????????????????????????????????????????????????????????????????????????????????????????????????????????????????????????????????????????????????????????????????????????????????????????????????????????????????????????????????????????????????????????????????????????????????????????????????????????????????????????????????????????????????????????????????????????????????????????????????????????????????????????????????????????????????????????????????????????????????????????????????????????????????????????????????????????????????????????????????????????????????????????????????????????????????????????????????????????????????????????????????????????????????????????????????????????????????????????????????????????????????????????????????????????????????????????????????????????????????????????????????????????????????????????????????????????????????????????????????????????????????????????????????????????????????????????????????????????????ATCTACCTGCCCCATCAA??ACATCTCAGCCTGATGAAATTTTGGCTCCCTCCTTCTCCTCTGCATTATGATACAAATTGCAACCGGACTATTTCTAGCCATACACTACACATCAGATATCTCTACCGCCTTCTCCTCTGTTGCTCACATCTGCCGAGATGTAAATTATGGCTGACTAATTCGAAATATACACGCCAATGGAGCCTCATTTTTCTTTATCTGCATTTATCTCCACGTCGGACGAGGCCTATATTACGGCTCATACCTGTATAAAGAAACATGAAACATCGGCGTTATCCTATTTCTCCTTACAATAATAACTGCCTTCGTTGGATACGTACTTCCATGAGGCCAAATATCATTCTGAGGTGCTACTGTCATTACAAATCTTTTATCAGCCGTCCCATATATAGGGGACGCCCTAGTCCAATGAATCTGAGGGGGATTTTCAGTAGATAATGCAACCCTGACCCGATTTTTCGCATTCCATTTTCTTCTCCCATTTACAATCATCGCTATAACACTACTCCACGCCCTCTTCCTACATGAAACAGGGTCAAATAACCCAATTGGCCTTAATTCAGACTCAGATAAAATTCCATTCCACCCATACTTTTCATACAAAGACCTCCTAGGCTTTATCATTATATTAGCTGCTCTAACCGCCCTCGCATTATTTTTCCCCAACCTACTTGGAGACCCAGAAAACTTTACACCAGCCAACCCACTTATGACACCCCCACACATCAAACCAGAATGATATTTCCTATTTGCCTATGCCATTCTCCGATCAATCCCAAATAAACTCGGAGGGGTTCTAGCATTACTCTTCTCAATTCTTATCCTCATACTCGTCCCACTACTACACACGTCTAAACAACAAGGCCTCACATTCCGCCCCTTAACTCAACTACTATTCTGAACCCTAGTAGCAGACGTCGCCATTTTAACCTGAATTGGAGACATACCCGTCGAACACCCCTTTATTATTATTGGGCAAATTGCTTCAATCCTCTACTTCGCCATTTTCCTCATCCTCTTTCCACTAA??????????????????????????????????????????????????????????????????????????????????????????????????????????????????????????????????????????????????????????????????????????????????????????????????????????????????????????????????????????????????????????????????????????????????????????????????????????????????????????????????????????????????????????????????????????????????????????????????????????????????????????????????????????????????????????????????????????????????????????????????????????????????????????????????????????????????????????????????????????????????????????????????????????????????????????????????????????????????????????????????????????????????????????????????????????????????????????????????????????????????????????????????????????????????????????????????????????????????????????????????????????????????????????????????????????????????????????????????????????????????????????????????????????????????????????????????????????????????????????????????????????????????????????????????????????????????????????????????????????????????????????????????????????????????????????????????????????????????????????????????????????????????????????????????????????????????????????????????????????????????????????????????????????????????????????????????????????????????????????????????????????????????????????????????????????????????????????????????????????????????????????????????????????????????????????????????????????????????????????????????????????????????????????????????????????????????????????????????????????????????????????????????????????????????????????????????????????????????????????????????????????????????????????????????????????????????????????????????????????????????????????????????????????????????????????????????????????????????????????????????????????????????????????????????????????????????????????????????????????????????????????????????????????????????????????????????????????????????????????????????????????????????????????????????????????????????????????????????????????????????????????????????????????????????????????????????????????????????????????????????????????????
	Gymnotus_carapo_8767                         ??????????????????????????????????????????????????????????????????????????????????????????????????????????????????????????????????????????????????????????????????????????????????????????????????????????????????????????????????????????????????????????????????????????????????????????????????????????????????????????????????????????????????????????????????????????????????????????????????????????????????????????????????????????????????????????????????????????????????????????????????????????????????????????????????????????????????????????????????????????????????????????????????????????????????????????????????????????????????????????????????????????????????????????????????????????????????????????????????????????????????????????????????????????????????????????????????????????????????????????????????????????????????????????????????????????????????????????????????????????????????????????????????????????????????????????????????????????????????????????????????????????????????????????????????????????????????????????????????????????????????????????????????????????????????????????????????????????????????????????????????????????????????????????????????????????????????????????????????????????????????????????????????????????????????????????????????????????????????????????????????????????????????????????????????????????????????????????????????????????????????????????????????????????????????????????????????????????????????????????????????????????????????????????????????????????????????????????????????????????????????????????????????????????????????????????????????????????????????????????????????????????????????????????????????????????????????????????????????????????????????????????????????????????????????????????????????????????????????????????????????????????????????????????????????????????????????????????????????????????????????????????????????????????????????????????????????????????????????????????????????????????????????????????????????????????????????????????????????????????????????????????????????????????????????????????????????????????????????????????????????????????????????????????????????????????????????????????????????????????????????????????????????????????????????????????????????????????????????????????????????????????????????????????????????????????????????????????????????????????????????????????????????????????????????????????????????????????????????????ATCTACCTGCCCCATCAA??ACATCTCAGCCTGATGAAATTTTGGCTCCCTCCTTCTCCTCTGCATTATAATACAAATTGCAACCGGACTATTTCTAGCCATGCACTACACATCAGATATCTCTACCGCCTTCTCCTCTGTTGCTCACATCTGCCGAGATGTAAATTATGGCTGACTAATTCGAAATATACACGCCAACGGAGCCTCATTTTTCTTTATCTGCATTTATCTCCACGTCGGACGAGGCCTATATTACGGCTCATACCTGTATAAAGAAACATGAAACATCGGCGTTATCCTATTTCTCCTTACAATAATAACTGCCTTCGTTGGATACGTACTTCCATGAGGCCAAATATCATTCTGAGGTGCTACTGTCATTACAAATCTTTTATCAGCCGTCCCATATATAGGGGACGCCCTAGTCCAATGAATCTGAGGAGGATTTTCAGTAGATAATGCAACCCTAACCCGATTTTTCGCATTCCATTTTCTTCTCCCATTTACAATCATCGCTATAACACTACTCCACGCCCTCTTCCTACACGAAACAGGGTCAAATAACCCAATTGGCCTTAATTCAGACTCAGATAAAATTCCATTCCACCCATACTTTTCATACAAAGACCTCCTAGGCTTTATCATCATATTAGCTGCTCTAACCGCCCTCGCATTATTTTCCCCCAACCTACTTGGAGACCCAGAAAACTTTACACCAGCCAACCCACTTATGACACCCCCACACATCAAACCAGAATGATATTTCCTATTTGCCTATGCCATTCTCCGATCAATTCCAAATAAACTCGGAGGAGTTCTAGCATTACTCTTCTCAATTCTTATCCTCATACTCGTCCCACTACTACACACGTCTAAACAACAAGGCCTTACATTCCGCCCTTTAACTCAACTACTATTCTGAACCCTAGTAGCAGACGTCGCCATTTTAACCTGAATTGGAGGCATACCCGTCGAACACCCCTTTATTATTATTGGGCAAATTGCTTCAATCCTCTACTTCGCCATTTTCCTCATCCTCTTTCCACTAA??????????????????????????????????????????????????????????????????????????????????????????????????????????????????????????????????????????????????????????????????????????????????????????????????????????????????????????????????????????????????????????????????????????????????????????????????????????????????????????????????????????????????????????????????????????????????????????????????????????????????????????????????????????????????????????????????????????????????????????????????????????????????????????????????????????????????????????????????????????????????????????????????????????????????????????????????????????????????????????????????????????????????????????????????????????????????????????????????????????????????????????????????????????????????????????????????????????????????????????????????????????????????????????????????????????????????????????????????????????????????????????????????????????????????????????????????????????????????????????????????????????????????????????????????????????????????????????????????????????????????????????????????????????????????????????????????????????????????????????????????????????????????????????????????????????????????????????????????????????????????????????????????????????????????????????????????????????????????????????????????????????????????????????????????????????????????????????????????????????????????????????????????????????????????????????????????????????????????????????????????????????????????????????????????????????????????????????????????????????????????????????????????????????????????????????????????????????????????????????????????????????????????????????????????????????????????????????????????????????????????????????????????????????????????????????????????????????????????????????????????????????????????????????????????????????????????????????????????????????????????????????????????????????????????????????????????????????????????????????????????????????????????????????????????????????????????????????????????????????????????????????????????????????????????????????????????????????????????????????????????????????????
	Gymnotus_carapo_9801                         ??????????????????????????????????????????????????????????????????????????????????????????????????????????????????????????????????????????????????????????????????????????????????????????????????????????????????????????????????????????????????????????????????????????????????????????????????????????????????????????????????????????????????????????????????????????????????????????????????????????????????????????????????????????????????????????????????????????????????????????????????????????????????????????????????????????????????????????????????????????????????????????????????????????????????????????????????????????????????????????????????????????????????????????????????????????????????????????????????????????????????????????????????????????????????????????????????????????????????????????????????????????????????????????????????????????????????????????????????????????????????????????????????????????????????????????????????????????????????????????????????????????????????????????????????????????????????????????????????????????????????????????????????????????????????????????????????????????????????????????????????????????????????????????????????????????????????????????????????????????????????????????????????????????????????????????????????????????????????????????????????????????????????????????????????????????????????????????????????????????????????????????????????????????????????????????????????????????????????????????????????????????????????????????????????????????????????????????????????????????????????????????????????????????????????????????????????????????????????????????????????????????????????????????????????????????????????????????????????????????????????????????????????????????????????????????????????????????????????????????????????????????????????????????????????????????????????????????????????????????????????????????????????????????????????????????????????????????????????????????????????????????????????????????????????????????????????????????????????????????????????????????????????????????????????????????????????????????????????????????????????????????????????????????????????????????????????????????????????????????????????????????????????????????????????????????????????????????????????????????????????????????????????????????????????????????????????????????????????????????????????????????????????????????????????????????????????????????????????????????????????????????????????????????????????????????CTTCTCCTCTGCATTATAATACAAATTGCAACTGGACTATTTCTAGCCATGCACTACACATCAGATATCCCTACCGCCTTCTCCTCTGTTGCTCACATTTGCCGAGATGTAAATTATGGCTGACTAATTCGAAATATACACGCCAACGGAGCCTCATTTTTCTTTATCTGCATTTATCTCCACGTCGGACGAGGCCTATATTACGGCTCATACCTGTATAAAGAAACATGAAACATCGGCGTTATCCTATTTCTCCTTACAATAATAACTGCCTTCGTTGGATACGTACTTCCATGAGGCCAAATATCATTCTGAGGTGCTACTGTCATTACAAATCTTTTATCAGCCATCCCATATATAGGGGACACCCTAGTCCAATGAATCTGAGGAGGATTTTCAGTAGATAATGCAACCCTAACCCGATTTTTCGCATTCCATTTTCTTCTCCCATTTACAATCATCGCTATAACACTGCTCCACGCCCTCTTCCTACATGAAACAGGGTCAAATAACCCAATTGGCCTTAATTCAGACTCAGATAAAATTCCATTCCACCCATACTTTTCATACAAAGACCTCCTAGGCTTTATCATTATATTAGCTGCTCTAACCACCCTCGCATTATTTTCCCCCAACCTACTTGGAGACCCAGAAAACTTTACACCAGCCAACCCACTTATGACACCTCCACACATCAAACCAGAATGATATTTCCTATTTGCCTATGCCATTCTCCGATCAATTCCAAATAAACTCGGAGGGGTTCTAGCATTACTCTTCTCAATTCTTATCCTCATACTCGTCCCACTATTACACACGTCTAAACAACAAGGCCTCACATTCCGCCCTTTAACTCAACTACTATTCTGAACCCTAGTAGCAGACGTCGCCATTTTAACCTGAATTGGAGGCATACCCGTCGAACACCCCTTTATTATTATTGGGCAAATTGCTTCAATCCTCTACTTCGCCATTTTCCTCATCCTCTTTCCACTAA??????????????????????????????????????????????????????????????????????????????????????????????????????????????????????????????????????????????????????????????????????????????????????????????????????????????????????????????????????????????????????????????????????????????????????????????????????????????????????????????????????????????????????????????????????????????????????????????????????????????????????????????????????????????????????????????????????????????????????????????????????????????????????????????????????????????????????????????????????????????????????????????????????????????????????????????????????????????????????????????????????????????????????????????????????????????????????????????????????????????????????????????????????????????????????????????????????????????????????????????????????????????????????????????????????????????????????????????????????????????????????????????????????????????????????????????????????????????????????????????????????????????????????????????????????????????????????????????????????????????????????????????????????????????????????????????????????????????????????????????????????????????????????????????????????????????????????????????????????????????????????????????????????????????????????????????????????????????????????????????????????????????????????????????????????????????????????????????????????????????????????????????????????????????????????????????????????????????????????????????????????????????????????????????????????????????????????????????????????????????????????????????????????????????????????????????????????????????????????????????????????????????????????????????????????????????????????????????????????????????????????????????????????????????????????????????????????????????????????????????????????????????????????????????????????????????????????????????????????????????????????????????????????????????????????????????????????????????????????????????????????????????????????????????????????????????????????????????????????????????????????????????????????????????????????????????????????????????????????????????????????????????
	Gymnotus_carapo_9805                         ??????????????????????????????????????????????????????????????????????????????????????????????????????????????????????????????????????????????????????????????????????????????????????????????????????????????????????????????????????????????????????????????????????????????????????????????????????????????????????????????????????????????????????????????????????????????????????????????????????????????????????????????????????????????????????????????????????????????????????????????????????????????????????????????????????????????????????????????????????????????????????????????????????????????????????????????????????????????????????????????????????????????????????????????????????????????????????????????????????????????????????????????????????????????????????????????????????????????????????????????????????????????????????????????????????????????????????????????????????????????????????????????????????????????????????????????????????????????????????????????????????????????????????????????????????????????????????????????????????????????????????????????????????????????????????????????????????????????????????????????????????????????????????????????????????????????????????????????????????????????????????????????????????????????????????????????????????????????????????????????????????????????????????????????????????????????????????????????????????????????????????????????????????????????????????????????????????????????????????????????????????????????????????????????????????????????????????????????????????????????????????????????????????????????????????????????????????????????????????????????????????????????????????????????????????????????????????????????????????????????????????????????????????????????????????????????????????????????????????????????????????????????????????????????????????????????????????????????????????????????????????????????????????????????????????????????????????????????????????????????????????????????????????????????????????????????????????????????????????????????????????????????????????????????????????????????????????????????????????????????????????????????????????????????????????????????????????????????????????????????????????????????????????????????????????????????????????????????????????????????????????????????????????????????????????????????????????????????????????????????????????????????????????????????????????????????????????????????????????ATCTACCTGCCCCATCAA??ACATCTCAGCCTGATGAAATTTTGGCTCCCTCCTTCTCCTCTGCATTATGATACAAATTGCAACCGGACTATTTCTAGCCATGCACTACACATCAGATATCTCTACCGCCTTCTCCTCTGTTGCTCACATCTGCCGAGATGTAAATTATGGCTGACTAATTCGAAATATACACGCCAACGGAGCCTCATTTTTCTTTATCTGCATTTATCTCCACGTCGGACGAGGCCTATATTACGGCTCATACCTGTATAAAGAAACATGAAACATCGGCGTTATCCTATTTCTCCTTACAATAATAACTGCTTTCGTTGGATACGTACTTCCATGAGGCCAAATATCATTCTGAGGTGCTACTGTCATTACAAATCTTTTATCAGCCGTCCCATATATAGGGGATGCCCTAGTCCAATGAATCTGAGGGGGATTTTCAGTAGATAATGCAACCCTGACCCGATTTTTCGCATTCCATTTTCTTCTCCCGTTTACAATCATCGCTATAACACTACTCCACGCCCTCTTCCTACATGAAACAGGGTCAAATAACCCAATTGGCCTTAATTCAGACTCAGATAAAATTCCATTCCACCCATACTTTTCATACAAAGACCTCCTAGGCTTTATCATTATATTAACTGCTCTAACCACCCTCGCATTATTTTCCCCCAACCTACTTGGAGACCCAGAAAACTTTACACCAGCCAACCCACTTATGACACCCCCACACATCAAACCAGAATGATATTTCCTCTTTGCCTATGCCATTCTCCGATCAATTCCAAATAAACTCGGAGGAGTTCTAGCATTACTCTTCTCAATTCTTATCCTCATACTCGTCCCACTACTACACACGTCTAAACAACAAGGCCTCACATTCCGCCCTTTAACTCAACTACTATTCTGAACCCTAGTAGCAGACGTCGCCATTTTAACCTGAATTGGAGGCATACCCGTCGAACACCCCTTTATTATTATTGGGCAAATTGCTTCAATCCTCTACTTCGCCATTTTCCTCATCCTCTTTCCACTAA??????????????????????????????????????????????????????????????????????????????????????????????????????????????????????????????????????????????????????????????????????????????????????????????????????????????????????????????????????????????????????????????????????????????????????????????????????????????????????????????????????????????????????????????????????????????????????????????????????????????????????????????????????????????????????????????????????????????????????????????????????????????????????????????????????????????????????????????????????????????????????????????????????????????????????????????????????????????????????????????????????????????????????????????????????????????????????????????????????????????????????????????????????????????????????????????????????????????????????????????????????????????????????????????????????????????????????????????????????????????????????????????????????????????????????????????????????????????????????????????????????????????????????????????????????????????????????????????????????????????????????????????????????????????????????????????????????????????????????????????????????????????????????????????????????????????????????????????????????????????????????????????????????????????????????????????????????????????????????????????????????????????????????????????????????????????????????????????????????????????????????????????????????????????????????????????????????????????????????????????????????????????????????????????????????????????????????????????????????????????????????????????????????????????????????????????????????????????????????????????????????????????????????????????????????????????????????????????????????????????????????????????????????????????????????????????????????????????????????????????????????????????????????????????????????????????????????????????????????????????????????????????????????????????????????????????????????????????????????????????????????????????????????????????????????????????????????????????????????????????????????????????????????????????????????????????????????????????????????????????????????????????
	Gymnotus_carapo_9806                         ?????????????????????????????????????????????????????????????????????????????????????????????????????????????????????????????????????????????????????????????????????????????????????????????????????????????????????????????????????????????????????????????????????????????????????????????????????????????????????????????????????????????????????????????????????????????????????????????????????????????????????????????????????????????????????????????????????????????????????????????????????????????????????????????????????????????????????????????????????????????????????????????????????????????????????????????????????????????????????????????????????????????????????????????????????????????????????????????????????????????????????????????????????????????????????????????????????????????????????????????????????????????????????????????????????????????????????????????????????????????????????????????????????????????????????????????????????????????????????????????????????????????????????????????????????????????????????????????????????????????????????????????????????????????????????????????????????????????????????????????????????????????????????????????????????????????????????????????????????????????????????????????????????????????????????????????????????????????????????????????????????????????????????????????????????????????????????????????????????????????????????????????????????????????????????????????????????????????????????????????????????????????????????????????????????????????????????????????????????????????????????????????????????????????????????????????????????????????????????????????????????????????????????????????????????????????????????????????????????????????????????????????????????????????????????????????????????????????????????????????????????????????????????????????????????????????????????????????????????????????????????????????????????????????????????????????????????????????????????????????????????????????????????????????????????????????????????????????????????????????????????????????????????????????????????????????????????????????????????????????????????????????????????????????????????????????????????????????????????????????????????????????????????????????????????????????????????????????????????????????????????????????????????????????????????????????????????????????????????????????????????????????????????????????????????????????????????????????????????????????TACCCCATCAA??ACATCTCAGCCTGATGAAATTTTGGCTCCCTCCTTCTCCTCTGCATTATGATACAAATTGCAACCGGACTATTTCTAGCCATGCACTACACATCAGATATCTCTACCGCCTTCTCCTCTGTTGCTCACATCTGCCGAGATGTAAATTATGGCTGACTAATTCGAAATATACACGCCAACGGAGCCTCATTTTTCTTTATCTGCATTTATCTCCACGTCGGACGAGGCCTATATTACGGCTCATACCTGTATAAAGAAACATGAAACATCGGCGTTATCCTATTTCTCCTTACAATAATAACTGCTTTCGTTGGATACGTACTTCCATGAGGCCAAATATCATTCTGAGGTGCTACTGTCATTACAAATCTTTTATCAGCCGTCCCATATATAGGGGATGCCCTAGTCCAATGAATCTGAGGGGGATTTTCAGTAGATAATGCAACCCTGACCCGATTTTTCGCATTCCATTTTCTTCTCCCGTTTACAATCATCGCTATAACACTACTCCACGCCCTCTTCCTACATGAAACAGGGTCAAATAACCCAATTGGCCTTAATTCAGACTCAGATAAAATTCCATTCCACCCATACTTTTCATACAAAGACCTCCTAGGCTTTATCATTATATTAACTGCTCTAACCACCCTCGCATTATTTTCCCCCAACCTACTTGGAGACCCAGAAAACTTTACACCAGCCAACCCACTTATGACACCCCCACACATCAAACCAGAATGATATTTCCTCTTTGCCTATGCCATTCTCCGATCAATTCCAAATAAACTCGGAGGAGTTCTAGCATTACTCTTCTCAATTCTTATCCTCATACTCGTCCCACTACTACACACGTCTAAACAACAAGGCCTCACATTCCGCCCTTTAACTCAACTACTATTCTGAACCCTAGTAGCAGACGTCGCCATTTTAACCTGAATTGGAGGCATACCCGTCGAACACCCCTTTATTATTATTGGGCAAATTGCTTCAATCCTCTACTTCGCCATTTTCCTCATCCTCTTTCCACTAA??????????????????????????????????????????????????????????????????????????????????????????????????????????????????????????????????????????????????????????????????????????????????????????????????????????????????????????????????????????????????????????????????????????????????????????????????????????????????????????????????????????????????????????????????????????????????????????????????????????????????????????????????????????????????????????????????????????????????????????????????????????????????????????????????????????????????????????????????????????????????????????????????????????????????????????????????????????????????????????????????????????????????????????????????????????????????????????????????????????????????????????????????????????????????????????????????????????????????????????????????????????????????????????????????????????????????????????????????????????????????????????????????????????????????????????????????????????????????????????????????????????????????????????????????????????????????????????????????????????????????????????????????????????????????????????????????????????????????????????????????????????????????????????????????????????????????????????????????????????????????????????????????????????????????????????????????????????????????????????????????????????????????????????????????????????????????????????????????????????????????????????????????????????????????????????????????????????????????????????????????????????????????????????????????????????????????????????????????????????????????????????????????????????????????????????????????????????????????????????????????????????????????????????????????????????????????????????????????????????????????????????????????????????????????????????????????????????????????????????????????????????????????????????????????????????????????????????????????????????????????????????????????????????????????????????????????????????????????????????????????????????????????????????????????????????????????????????????????????????????????????????????????????????????????????????????????????????????????????????????????????????????
	Gymnotus_carapo_9810                         ????????????????????????????????????????????????????????????????????????????????????????????????????????????????????????????????????????????????????????????????????????????????????????????????????????????????????????????????????????????????????????????????????????????????????????????????????????????????????????????????????????????????????????????????????????????????????????????????????????????????????????????????????????????????????????????????????????????????????????????????????????????????????????????????????????????????????????????????????????????????????????????????????????????????????????????????????????????????????????????????????????????????????????????????????????????????????????????????????????????????????????????????????????????????????????????????????????????????????????????????????????????????????????????????????????????????????????????????????????????????????????????????????????????????????????????????????????????????????????????????????????????????????????????????????????????????????????????????????????????????????????????????????????????????????????????????????????????????????????????????????????????????????????????????????????????????????????????????????????????????????????????????????????????????????????????????????????????????????????????????????????????????????????????????????????????????????????????????????????????????????????????????????????????????????????????????????????????????????????????????????????????????????????????????????????????????????????????????????????????????????????????????????????????????????????????????????????????????????????????????????????????????????????????????????????????????????????????????????????????????????????????????????????????????????????????????????????????????????????????????????????????????????????????????????????????????????????????????????????????????????????????????????????????????????????????????????????????????????????????????????????????????????????????????????????????????????????????????????????????????????????????????????????????????????????????????????????????????????????????????????????????????????????????????????????????????????????????????????????????????????????????????????????????????????????????????????????????????????????????????????????????????????????????????????????????????????????????????????????????????????????????????????????????????????????????????????????????????????????????????????????????????????????????????????????????????????????????????????TGCAACCGGACTATTTCTAGCCATGCACTACACATCAGATATCTCTACCGCCTTCTCCTCTGTTGCTCACATCTGCCGAGATGTAAATTATGGCTGACTAATTCGAAATATACACGCCAACGGAGCCTCATTTTTCTTTATCTGCATTTATCTCCACGTCGGACGAGGCCTATATTACGGCTCATACCTGTATAAAGAAACATGAAACATCGGCGTTATCCTATTTCTCCTTACAATAATAACTGCCTTCGTTGGATACGTACTTCCATGAGGCCAAATATCATTCTGAGGTGCTACTGTCATTACAAATCTTTTATCAGCCGTCCCATATATAGGGGACGCCCTAGTCCAATGAATCTGAGGGGGATTTTCAGTAGATAATGCAACCCTAACCCGATTTTTCGCATTCCATTTTCTTCTCCCATTTACAATCATCGCTATAACACTACTCCACGCCCTCTTCCTACACGAAACAGGGTCAAATAACCCAATTGGCCTTAATTCAGACTCAGATAAAATTCCATTCCACCCATACTTTTCATACAAAGACCTCCTAGGCTTTATCATCATATTAGCTGCTCTAACCGCCCTCGCATTATTTTCCCCCAACCTACTTGGAGACCCAGAAAACTTTACACCAGCCAACCCACTTATGACACCCCCACACATCAAACCAGAATGATATTTCCTATTTGCCTATGCCATTCTCCGATCAATTCCAAATAAACTCGGAGGAGTTCTAGCATTACTCTTCTCAATTCTTATCCTCATACTCGTCCCACTACTACACACGTCTAAACAACAAGGCCTTACATTCCGCCCTTTAACTCAACTACTATTCTGAACCCTAGTAGCAGACGTCGCCATTTTAACCTGAATTGGAGGCATACCCGTCGAACACCCCTTTATTATTATTGGGCAAATTGCTTCAATCCTCTACTTCGCCATTTTCCTCATCCTCTTTCCACTAA??????????????????????????????????????????????????????????????????????????????????????????????????????????????????????????????????????????????????????????????????????????????????????????????????????????????????????????????????????????????????????????????????????????????????????????????????????????????????????????????????????????????????????????????????????????????????????????????????????????????????????????????????????????????????????????????????????????????????????????????????????????????????????????????????????????????????????????????????????????????????????????????????????????????????????????????????????????????????????????????????????????????????????????????????????????????????????????????????????????????????????????????????????????????????????????????????????????????????????????????????????????????????????????????????????????????????????????????????????????????????????????????????????????????????????????????????????????????????????????????????????????????????????????????????????????????????????????????????????????????????????????????????????????????????????????????????????????????????????????????????????????????????????????????????????????????????????????????????????????????????????????????????????????????????????????????????????????????????????????????????????????????????????????????????????????????????????????????????????????????????????????????????????????????????????????????????????????????????????????????????????????????????????????????????????????????????????????????????????????????????????????????????????????????????????????????????????????????????????????????????????????????????????????????????????????????????????????????????????????????????????????????????????????????????????????????????????????????????????????????????????????????????????????????????????????????????????????????????????????????????????????????????????????????????????????????????????????????????????????????????????????????????????????????????????????????????????????????????????????????????????????????????????????????????????????????????????????????????????????????????????????????
	Gymnotus_carapo_9811                         ??????????????????????????????????????????????????????????????????????????????????????????????????????????????????????????????????????????????????????????????????????????????????????????????????????????????????????????????????????????????????????????????????????????????????????????????????????????????????????????????????????????????????????????????????????????????????????????????????????????????????????????????????????????????????????????????????????????????????????????????????????????????????????????????????????????????????????????????????????????????????????????????????????????????????????????????????????????????????????????????????????????????????????????????????????????????????????????????????????????????????????????????????????????????????????????????????????????????????????????????????????????????????????????????????????????????????????????????????????????????????????????????????????????????????????????????????????????????????????????????????????????????????????????????????????????????????????????????????????????????????????????????????????????????????????????????????????????????????????????????????????????????????????????????????????????????????????????????????????????????????????????????????????????????????????????????????????????????????????????????????????????????????????????????????????????????????????????????????????????????????????????????????????????????????????????????????????????????????????????????????????????????????????????????????????????????????????????????????????????????????????????????????????????????????????????????????????????????????????????????????????????????????????????????????????????????????????????????????????????????????????????????????????????????????????????????????????????????????????????????????????????????????????????????????????????????????????????????????????????????????????????????????????????????????????????????????????????????????????????????????????????????????????????????????????????????????????????????????????????????????????????????????????????????????????????????????????????????????????????????????????????????????????????????????????????????????????????????????????????????????????????????????????????????????????????????????????????????????????????????????????????????????????????????????????????????????????????????????????????????????????????????????????????????????????????????????????????????????????ATCTACCTACCCCATCAA??ACATCTCAGCCTGATGAAATTTTGGCTCCCTCCTTCTCCTCTGCATTATGATACAAATTGCAACCGGACTATTTCTAGCCATGCACTACACATCAGATATCTCTACCGCCTTCTCCTCTGTTGCTCACATCTGCCGAGATGTAAATTATGGCTGACTAATTCGAAATATACACGCCAACGGAGCCTCATTTTTCTTTATCTGCATTTATCTCCACGTCGGACGAGGCCTATATTACGGCTCATACCTGTATAAAGAAACATGAAACATCGGCGTTATCCTATTTCTCCTTACAATAATAACTGCTTTCGTTGGATACGTACTTCCATGAGGCCAAATATCATTCTGAGGTGCTACTGTCATTACAAATCTTTTATCAGCCGTCCCATATATAGGGGATGCCCTAGTCCAATGAATCTGAGGGGGATTTTCAGTAGATAATGCAACCCTGACCCGATTTTTCGCATTCCATTTTCTTCTCCCGTTTACAATCATCGCTATAACACTACTCCACGCCCTCTTCCTACATGAAACAGGGTCAAATAACCCAATTGGCCTTAATTCAGACTCAGATAAAATTCCATTCCACCCATACTTTTCATACAAAGACCTCCTAGGCTTTATCATTATATTAACTGCTCTAACCACCCTCGCATTATTTTCCCCCAACCTACTTGGAGACCCAGAAAACTTTACACCAGCCAACCCACTTATGACACCCCCACACATCAAACCAGAATGATATTTCCTCTTTGCCTATGCCATTCTCCGATCAATTCCAAATAAACTCGGAGGAGTTCTAGCATTACTCTTCTCAATTCTTATCCTCATACTCGTCCCACTACTACACACGTCTAAACAACAAGGCCTCACATTCCGCCCTTTAACTCAACTACTATTCTGAACCCTAGTAGCAGACGTCGCCATTTTAACCTGAATTGGAGGCATACCCGTCGAACACCCCTTTATTATTATTGGGCAAATTGCTTCAATCCTCTACTTCGCCATTTTCCTCATCCTCTTTCCACTAA??????????????????????????????????????????????????????????????????????????????????????????????????????????????????????????????????????????????????????????????????????????????????????????????????????????????????????????????????????????????????????????????????????????????????????????????????????????????????????????????????????????????????????????????????????????????????????????????????????????????????????????????????????????????????????????????????????????????????????????????????????????????????????????????????????????????????????????????????????????????????????????????????????????????????????????????????????????????????????????????????????????????????????????????????????????????????????????????????????????????????????????????????????????????????????????????????????????????????????????????????????????????????????????????????????????????????????????????????????????????????????????????????????????????????????????????????????????????????????????????????????????????????????????????????????????????????????????????????????????????????????????????????????????????????????????????????????????????????????????????????????????????????????????????????????????????????????????????????????????????????????????????????????????????????????????????????????????????????????????????????????????????????????????????????????????????????????????????????????????????????????????????????????????????????????????????????????????????????????????????????????????????????????????????????????????????????????????????????????????????????????????????????????????????????????????????????????????????????????????????????????????????????????????????????????????????????????????????????????????????????????????????????????????????????????????????????????????????????????????????????????????????????????????????????????????????????????????????????????????????????????????????????????????????????????????????????????????????????????????????????????????????????????????????????????????????????????????????????????????????????????????????????????????????????????????????????????????????????????????????????????????????
	Gymnotus_carapo_9815                         ?????????????????????????????????????????????????????????????????????????????????????????????????????????????????????????????????????????????????????????????????????????????????????????????????????????????????????????????????????????????????????????????????????????????????????????????????????????????????????????????????????????????????????????????????????????????????????????????????????????????????????????????????????????????????????????????????????????????????????????????????????????????????????????????????????????????????????????????????????????????????????????????????????????????????????????????????????????????????????????????????????????????????????????????????????????????????????????????????????????????????????????????????????????????????????????????????????????????????????????????????????????????????????????????????????????????????????????????????????????????????????????????????????????????????????????????????????????????????????????????????????????????????????????????????????????????????????????????????????????????????????????????????????????????????????????????????????????????????????????????????????????????????????????????????????????????????????????????????????????????????????????????????????????????????????????????????????????????????????????????????????????????????????????????????????????????????????????????????????????????????????????????????????????????????????????????????????????????????????????????????????????????????????????????????????????????????????????????????????????????????????????????????????????????????????????????????????????????????????????????????????????????????????????????????????????????????????????????????????????????????????????????????????????????????????????????????????????????????????????????????????????????????????????????????????????????????????????????????????????????????????????????????????????????????????????????????????????????????????????????????????????????????????????????????????????????????????????????????????????????????????????????????????????????????????????????????????????????????????????????????????????????????????????????????????????????????????????????????????????????????????????????????????????????????????????????????????????????????????????????????????????????????????????????????????????????????????????????????????????????????????????????????????????????????????????????????????????????????????????????????????????????????????????????????????????????????????????????????????????????????????????????????????????????????????????????????GTTGCTCACATCTGCCGAGATGTAAATTATGGCTGACTAATTCGAAATATACMCGCCAACGGAGCCYCATTTTTCTTTATCTGCATTTATCTCCACGTCGGACGAGGCCTATATTACGGCTCATACCTGTATAAAGAAACATGAAACATCGGCGTTATCCTATTTCTCCTTACAATAATAACTGCTTTCGTTGGATACGTACTTCCATGAGGCCAAATATCATTCTGAGGTGCTACTGTCATTACAAATCTTTTATCAGCCGTCCCATATATAGGGGATGCCCTAGTCCAATGAATCTGAGGGGGATTTTCAGTAGATAATGCAACCCTGACCCGATTTTTCGCATTCCATTTTCTTCTCCCGTTTACAATCATCGCTATAACACTACTCCACGCCCTCTTCCTACATGAAACAGGGTCAAATAACCCAATTGGCCTTAATTCAGACTCAGATAAAATTCCATTCCACCCATACTTTTCATACAAAGACCTCCTAGGCTTTATCATTATATTAACTGCTCTAACCACCCTCGCATTATTTTCCCCCAACCTACTTGGAGACCCAGAAAACTTTACACCAGCCAACCCACTTATGACACCCCCACACATCAAACCAGAATGATATTTCCTCTTTGCCTATGCCATTCTCCGATCAATTCCAAATAAACTCGGAGGAGTTCTAGCATTACTCTTCTCAATTCTTATCCTCATACTCGTCCCACTACTACACACGTCTAAACAACAAGGCCTCACATTCCGCCCTTTAACTCAACTACTATTCTGAACCCTAGTAGCAGACGTCGCCATTTTAACCTGAATTGGAGGCATACCCGTCGAACACCCCTTTATTATTATTGGGCAAATTGCTTCAATCCTCTACTTCGCCATTTTCCTCATCCTCTTTCCACTAA??????????????????????????????????????????????????????????????????????????????????????????????????????????????????????????????????????????????????????????????????????????????????????????????????????????????????????????????????????????????????????????????????????????????????????????????????????????????????????????????????????????????????????????????????????????????????????????????????????????????????????????????????????????????????????????????????????????????????????????????????????????????????????????????????????????????????????????????????????????????????????????????????????????????????????????????????????????????????????????????????????????????????????????????????????????????????????????????????????????????????????????????????????????????????????????????????????????????????????????????????????????????????????????????????????????????????????????????????????????????????????????????????????????????????????????????????????????????????????????????????????????????????????????????????????????????????????????????????????????????????????????????????????????????????????????????????????????????????????????????????????????????????????????????????????????????????????????????????????????????????????????????????????????????????????????????????????????????????????????????????????????????????????????????????????????????????????????????????????????????????????????????????????????????????????????????????????????????????????????????????????????????????????????????????????????????????????????????????????????????????????????????????????????????????????????????????????????????????????????????????????????????????????????????????????????????????????????????????????????????????????????????????????????????????????????????????????????????????????????????????????????????????????????????????????????????????????????????????????????????????????????????????????????????????????????????????????????????????????????????????????????????????????????????????????????????????????????????????????????????????????????????????????????????????????????????????????????????????????????????????????????????
	Gymnotus_carapo_9816                         ????????????????????????????????????????????????????????????????????????????????????????????????????????????????????????????????????????????????????????????????????????????????????????????????????????????????????????????????????????????????????????????????????????????????????????????????????????????????????????????????????????????????????????????????????????????????????????????????????????????????????????????????????????????????????????????????????????????????????????????????????????????????????????????????????????????????????????????????????????????????????????????????????????????????????????????????????????????????????????????????????????????????????????????????????????????????????????????????????????????????????????????????????????????????????????????????????????????????????????????????????????????????????????????????????????????????????????????????????????????????????????????????????????????????????????????????????????????????????????????????????????????????????????????????????????????????????????????????????????????????????????????????????????????????????????????????????????????????????????????????????????????????????????????????????????????????????????????????????????????????????????????????????????????????????????????????????????????????????????????????????????????????????????????????????????????????????????????????????????????????????????????????????????????????????????????????????????????????????????????????????????????????????????????????????????????????????????????????????????????????????????????????????????????????????????????????????????????????????????????????????????????????????????????????????????????????????????????????????????????????????????????????????????????????????????????????????????????????????????????????????????????????????????????????????????????????????????????????????????????????????????????????????????????????????????????????????????????????????????????????????????????????????????????????????????????????????????????????????????????????????????????????????????????????????????????????????????????????????????????????????????????????????????????????????????????????????????????????????????????????????????????????????????????????????????????????????????????????????????????????????????????????????????????????????????????????????????????????????????????????????????????????????????????????????????????????????????????????????????????????????????????????????????????????????????????????????????TATGATACAAATTGCAACCGGACTATTTCTAGCCATGCACTACACATCAGATATCTCTACCGCCTTCTCCTCTGTTGCTCACATCTGCCGAGATGTAAATTATGGCTGACTAATTCGAAATATACACGCCAACGGAGCCTCATTTTTCTTTATCTGCATTTATCTCCACGTCGGACGAGGCCTATATTACGGCTCATACCTGTATAAAGAAACATGAAACATCGGCGTTATCCTATTTCTCCTTACAATAATAACTGCTTTCGTTGGATACGTACTTCCATGAGGCCAAATATCATTCTGAGGTGCTACTGTCATTACAAATCTTTTATCAGCCGTCCCATATATAGGGGATGCCCTAGTCCAATGAATCTGAGGGGGATTTTCAGTAGATAATGCAACCCTGACCCGATTTTTCGCATTCCATTTTCTTCTCCCGTTTACAATCATCGCTATAACACTACTCCACGCCCTCTTCCTACATGAAACAGGGTCAAATAACCCAATTGGCCTTAATTCAGACTCAGATAAAATTCCATTCCACCCATACTTTTCATACAAAGACCTCCTAGGCTTTATCATTATATTAACTGCTCTAACCGCCCTCGCATTATTTTCCCCCAACCTACTTGGAGACCCAGAAAACTTTACACCAGCCAACCCACTTATGACACCCCCACACATCAAACCAGAATGATATTTCCTCTTTGCCTATGCCATTCTCCGATCAATTCCAAATAAACTCGGAGGAGTTCTAGCATTACTCTTCTCAATTCTTATCCTCATACTCGTCCCACTACTACACACGTCTAAACAACAAGGCCTCACATTCCGCCCTTTAACTCAACTACTATTCTGAACCCTAGTAGCAGACGTCGCCATTTTAACCTGAATTGGAGGCATACCCGTCGAACACCCCTTTATTATTATTGGGCAAATTGCTTCAATCCTCTACTTCGCCATTTTCCTCATCCTCTTTCCACTAA??????????????????????????????????????????????????????????????????????????????????????????????????????????????????????????????????????????????????????????????????????????????????????????????????????????????????????????????????????????????????????????????????????????????????????????????????????????????????????????????????????????????????????????????????????????????????????????????????????????????????????????????????????????????????????????????????????????????????????????????????????????????????????????????????????????????????????????????????????????????????????????????????????????????????????????????????????????????????????????????????????????????????????????????????????????????????????????????????????????????????????????????????????????????????????????????????????????????????????????????????????????????????????????????????????????????????????????????????????????????????????????????????????????????????????????????????????????????????????????????????????????????????????????????????????????????????????????????????????????????????????????????????????????????????????????????????????????????????????????????????????????????????????????????????????????????????????????????????????????????????????????????????????????????????????????????????????????????????????????????????????????????????????????????????????????????????????????????????????????????????????????????????????????????????????????????????????????????????????????????????????????????????????????????????????????????????????????????????????????????????????????????????????????????????????????????????????????????????????????????????????????????????????????????????????????????????????????????????????????????????????????????????????????????????????????????????????????????????????????????????????????????????????????????????????????????????????????????????????????????????????????????????????????????????????????????????????????????????????????????????????????????????????????????????????????????????????????????????????????????????????????????????????????????????????????????????????????????????????????????????????????????
	Gymnotus_carapo_9820                         ??????????????????????????????????????????????????????????????????????????????????????????????????????????????????????????????????????????????????????????????????????????????????????????????????????????????????????????????????????????????????????????????????????????????????????????????????????????????????????????????????????????????????????????????????????????????????????????????????????????????????????????????????????????????????????????????????????????????????????????????????????????????????????????????????????????????????????????????????????????????????????????????????????????????????????????????????????????????????????????????????????????????????????????????????????????????????????????????????????????????????????????????????????????????????????????????????????????????????????????????????????????????????????????????????????????????????????????????????????????????????????????????????????????????????????????????????????????????????????????????????????????????????????????????????????????????????????????????????????????????????????????????????????????????????????????????????????????????????????????????????????????????????????????????????????????????????????????????????????????????????????????????????????????????????????????????????????????????????????????????????????????????????????????????????????????????????????????????????????????????????????????????????????????????????????????????????????????????????????????????????????????????????????????????????????????????????????????????????????????????????????????????????????????????????????????????????????????????????????????????????????????????????????????????????????????????????????????????????????????????????????????????????????????????????????????????????????????????????????????????????????????????????????????????????????????????????????????????????????????????????????????????????????????????????????????????????????????????????????????????????????????????????????????????????????????????????????????????????????????????????????????????????????????????????????????????????????????????????????????????????????????????????????????????????????????????????????????????????????????????????????????????????????????????????????????????????????????????????????????????????????????????????????????????????????????????????????????????????????????????????????????????????????????????????????????????????????????????????????ATCTACCTGCCCCATCAA??ACATCTCAGCCTGATGAAATTTTGGCTCCCTCCTTCTCCTCTGCATCATAATACAAATTGCAACCGGACTATTTCTAGCCATGCACTACACATCAGATATCTCTACCGCCTTCTCCTCTGTTGCTCACATCTGCCGAGATGTAAATTATGGCTGACTAATTCGAAATATACACGCCAACGGAGCCTCATTTTTCTTTATCTGCATTTATCTCCACGTCGGACGAGGCCTATATTACGGCTCATACCTGTATAAAGAAACATGAAACATCGGCGTTATCCTATTTCTCCTTACAATAATAACTGCCTTCGTTGGATACGTACTTCCATGAGGCCAAATATCATTCTGAGGTGCTACTGTCATTACAAATCTTTTATCAGCCGTCCCATATATAGGGGACGCCCTAGTCCAATGAATCTGAGGAGGATTTTCAGTAGATAATGCAACCCTAACCCGATTTTTCGCATTCCATTTTCTTCTCCCATTTACAATCATCGCTATAACACTACTCCACGCCCTCTTCCTACACGAAACAGGGTCAAATAACCCAATTGGCCTTAATTCAGACTCAGATAAAATTCCATTCCACCCATACTTTTCATACAAAGACCTCCTAGGCTTTATCATCATATTAGCTGCTCTAACCGCCCTCGCATTATTTTCCCCCAACCTACTTGGAGACCCAGAAAACTTTACACCAGCCAACCCACTTATGACACCCCCACACATCAAACCAGAATGATACTTCCTATTTGCCTATGCCATTCTCCGATCAATTCCAAATAAACTCGGAGGAGTTCTAGCATTACTCTTCTCAATTCTTATCCTCATACTCGTCCCACTACTACACACGTCTAAACAACAAGGCCTTACATTCCGCCCTTTAACTCAACTACTATTCTGAGCCCTAGTAGCAGACGTCGCCATTTTAACCTGAATTGGAGGCATACCCGTCGAACACCCCTTTATTATTATTGGGCAAATTGCTTCAATCCTCTACTTCGCCATTTTCCTCATCCTCTTTCCACTAA??????????????????????????????????????????????????????????????????????????????????????????????????????????????????????????????????????????????????????????????????????????????????????????????????????????????????????????????????????????????????????????????????????????????????????????????????????????????????????????????????????????????????????????????????????????????????????????????????????????????????????????????????????????????????????????????????????????????????????????????????????????????????????????????????????????????????????????????????????????????????????????????????????????????????????????????????????????????????????????????????????????????????????????????????????????????????????????????????????????????????????????????????????????????????????????????????????????????????????????????????????????????????????????????????????????????????????????????????????????????????????????????????????????????????????????????????????????????????????????????????????????????????????????????????????????????????????????????????????????????????????????????????????????????????????????????????????????????????????????????????????????????????????????????????????????????????????????????????????????????????????????????????????????????????????????????????????????????????????????????????????????????????????????????????????????????????????????????????????????????????????????????????????????????????????????????????????????????????????????????????????????????????????????????????????????????????????????????????????????????????????????????????????????????????????????????????????????????????????????????????????????????????????????????????????????????????????????????????????????????????????????????????????????????????????????????????????????????????????????????????????????????????????????????????????????????????????????????????????????????????????????????????????????????????????????????????????????????????????????????????????????????????????????????????????????????????????????????????????????????????????????????????????????????????????????????????????????????????????????????????????????????
	Gymnotus_carapo_9947                         ??????????????????????????????????????????????????????????????????????????????????????????????????????????????????????????????????????????????????????????????????????????????????????????????????????????????????????????????????????????????????????????????????????????????????????????????????????????????????????????????????????????????????????????????????????????????????????????????????????????????????????????????????????????????????????????????????????????????????????????????????????????????????????????????????????????????????????????????????????????????????????????????????????????????????????????????????????????????????????????????????????????????????????????????????????????????????????????????????????????????????????????????????????????????????????????????????????????????????????????????????????????????????????????????????????????????????????????????????????????????????????????????????????????????????????????????????????????????????????????????????????????????????????????????????????????????????????????????????????????????????????????????????????????????????????????????????????????????????????????????????????????????????????????????????????????????????????????????????????????????????????????????????????????????????????????????????????????????????????????????????????????????????????????????????????????????????????????????????????????????????????????????????????????????????????????????????????????????????????????????????????????????????????????????????????????????????????????????????????????????????????????????????????????????????????????????????????????????????????????????????????????????????????????????????????????????????????????????????????????????????????????????????????????????????????????????????????????????????????????????????????????????????????????????????????????????????????????????????????????????????????????????????????????????????????????????????????????????????????????????????????????????????????????????????????????????????????????????????????????????????????????????????????????????????????????????????????????????????????????????????????????????????????????????????????????????????????????????????????????????????????????????????????????????????????????????????????????????????????????????????????????????????????????????????????????????????????????????????????????????????????????????????????????????????????????????????????????????????????ATCTACCTGCCCCATCAA??ACATCTCAGCCTGATGAAATTTTGGCTCCCTCCTTCTCCTCTGCATTATGATACAAATTGCAACCGGACTATTTCTAGCCATGCACTACACATCAGATATCTCTACCGCCTTCTCCTCTGTTGCTCACATCTGCCGAGATGTAAATTATGGCTGACTAATTCGAAATATACACGCCAACGGAGCCTCATTTTTCTTTATCTGCATTTATCTCCACGTCGGACGAGGCCTATATTACGGCTCATACCTGTATAAAGAAACATGAAACATCGGCGTTATCCTATTTCTCCTTACAATAATAACTGCTTTCGTTGGATACGTACTTCCATGAGGCCAAATATCATTCTGAGGTGCTACTGTCATTACAAATCTTTTATCAGCCGTCCCATATATAGGGGATGCCCTAGTCCAATGAATCTGAGGGGGATTTTCAGTAGATAATGCAACCCTGACCCGATTTTTCGCATTCCATTTTCTTCTCCCGTTTACAATCATCGCTATAACACTACTCCACGCCCTCTTCCTACATGAAACAGGGTCAAATAACCCAATTGGCCTTAATTCAGACTCAGATAAAATTCCATTCCACCCATACTTTTCATACAAAGACCTCCTAGGCTTTATCATTATATTAACTGCTCTAACCGCCCTCGCATTATTTTCCCCCAACCTACTTGGAGACCCAGAAAACTTTACACCAGCCAACCCACTTATGACACCCCCACACATCAAACCAGAATGATATTTCCTCTTTGCCTATGCCATTCTCCGATCAATTCCAAATAAACTCGGAGGAGTTCTAGCATTACTCTTCTCAATTCTTATCCTCATACTCGTCCCACTACTACACACGTCTAAACAACAAGGCCTCACATTCCGCCCTTTAACTCAACTACTATTCTGAACCCTAGTAGCAGACGTCGCCATTTTAACCTGAATTGGAGGCATACCCGTCGAACACCCCTTTATTATTATTGGGCAAATTGCTTCAATCCTCTACTTCGCCATTTTCCTCATCCTCTTTCCACTAA??????????????????????????????????????????????????????????????????????????????????????????????????????????????????????????????????????????????????????????????????????????????????????????????????????????????????????????????????????????????????????????????????????????????????????????????????????????????????????????????????????????????????????????????????????????????????????????????????????????????????????????????????????????????????????????????????????????????????????????????????????????????????????????????????????????????????????????????????????????????????????????????????????????????????????????????????????????????????????????????????????????????????????????????????????????????????????????????????????????????????????????????????????????????????????????????????????????????????????????????????????????????????????????????????????????????????????????????????????????????????????????????????????????????????????????????????????????????????????????????????????????????????????????????????????????????????????????????????????????????????????????????????????????????????????????????????????????????????????????????????????????????????????????????????????????????????????????????????????????????????????????????????????????????????????????????????????????????????????????????????????????????????????????????????????????????????????????????????????????????????????????????????????????????????????????????????????????????????????????????????????????????????????????????????????????????????????????????????????????????????????????????????????????????????????????????????????????????????????????????????????????????????????????????????????????????????????????????????????????????????????????????????????????????????????????????????????????????????????????????????????????????????????????????????????????????????????????????????????????????????????????????????????????????????????????????????????????????????????????????????????????????????????????????????????????????????????????????????????????????????????????????????????????????????????????????????????????????????????????????????????????????
	Gymnotus_carapo_9948                         ??????????????????????????????????????????????????????????????????????????????????????????????????????????????????????????????????????????????????????????????????????????????????????????????????????????????????????????????????????????????????????????????????????????????????????????????????????????????????????????????????????????????????????????????????????????????????????????????????????????????????????????????????????????????????????????????????????????????????????????????????????????????????????????????????????????????????????????????????????????????????????????????????????????????????????????????????????????????????????????????????????????????????????????????????????????????????????????????????????????????????????????????????????????????????????????????????????????????????????????????????????????????????????????????????????????????????????????????????????????????????????????????????????????????????????????????????????????????????????????????????????????????????????????????????????????????????????????????????????????????????????????????????????????????????????????????????????????????????????????????????????????????????????????????????????????????????????????????????????????????????????????????????????????????????????????????????????????????????????????????????????????????????????????????????????????????????????????????????????????????????????????????????????????????????????????????????????????????????????????????????????????????????????????????????????????????????????????????????????????????????????????????????????????????????????????????????????????????????????????????????????????????????????????????????????????????????????????????????????????????????????????????????????????????????????????????????????????????????????????????????????????????????????????????????????????????????????????????????????????????????????????????????????????????????????????????????????????????????????????????????????????????????????????????????????????????????????????????????????????????????????????????????????????????????????????????????????????????????????????????????????????????????????????????????????????????????????????????????????????????????????????????????????????????????????????????????????????????????????????????????????????????????????????????????????????????????????????????????????????????????????????????????????????????????????????????????????????????????????ATCTACCTGCCCCATCAA??ACATCTCAGCCTGATGAAATTTTGGCTCCCTCCTTCTCCTCTGCATTATGATACAAATTGCAACCGGACTATTTCTAGCCATGCACTACACATCAGATATCTCTACCGCCTTCTCCTCTGTTGCTCACATCTGCCGAGATGTAAATTATGGCTGACTAATTCGAAATATACACGCCAACGGAGCCTCATTTTTCTTTATCTGCATTTATCTCCACGTCGGACGAGGCCTATATTACGGCTCATACCTGTATAAAGAAACATGAAACATCGGCGTTATCCTATTTCTCCTTACAATAATAACTGCTTTCGTTGGATACGTACTTCCATGAGGCCAAATATCATTCTGAGGTGCTACTGTCATTACAAATCTTTTATCAGCCGTCCCATATATAGGAGATACCCTAGTCCAATGAATCTGAGGGGGATTTTCAGTAGATAATGCAACCCTGACCCGATTTTTCGCATTCCATTTTCTTCTCCCATTTACAATCATCGCTATAACACTACTCCACGCCCTCTTCCTACATGAAACAGGGTCAAATAACCCAATTGGCCTTAATTCAGACTCAGATAAAATTCCATTCCACCCATACTTTTCATACAAAGACCTCCTAGGCTTTATCATTATATTAACTGCTCTAACCGCCCTCGCATTATTTTCCCCCAACCTACTTGGAGACCCAGAAAACTTTACACCAGCCAACCCACTTATGACACCCCCACACATCAAACCAGAATGATATTTCCTCTTTGCCTATGCCATTCTCCGATCAATTCCAAATAAACTCGGAGGAGTTCTAGCATTACTCTTCTCAATTCTTATCCTCATACTCGTCCCACTACTACACACGTCTAAACAACAAGGCCTCACATTCCGCCCTTTAACTCAACTATTATTCTGAACCCTAGTAGCAGACGTCGCCATTTTAACCTGAATTGGAGGCATACCCGTCGAACACCCCTTTATTATTATTGGGCAAATTGCTTCAATCCTCTACTTCGCCATTTTYYTCATCCTCTTTCCACTAA??????????????????????????????????????????????????????????????????????????????????????????????????????????????????????????????????????????????????????????????????????????????????????????????????????????????????????????????????????????????????????????????????????????????????????????????????????????????????????????????????????????????????????????????????????????????????????????????????????????????????????????????????????????????????????????????????????????????????????????????????????????????????????????????????????????????????????????????????????????????????????????????????????????????????????????????????????????????????????????????????????????????????????????????????????????????????????????????????????????????????????????????????????????????????????????????????????????????????????????????????????????????????????????????????????????????????????????????????????????????????????????????????????????????????????????????????????????????????????????????????????????????????????????????????????????????????????????????????????????????????????????????????????????????????????????????????????????????????????????????????????????????????????????????????????????????????????????????????????????????????????????????????????????????????????????????????????????????????????????????????????????????????????????????????????????????????????????????????????????????????????????????????????????????????????????????????????????????????????????????????????????????????????????????????????????????????????????????????????????????????????????????????????????????????????????????????????????????????????????????????????????????????????????????????????????????????????????????????????????????????????????????????????????????????????????????????????????????????????????????????????????????????????????????????????????????????????????????????????????????????????????????????????????????????????????????????????????????????????????????????????????????????????????????????????????????????????????????????????????????????????????????????????????????????????????????????????????????????????????????????????????????
	Gymnotus_carapo_9951                         ??????????????????????????????????????????????????????????????????????????????????????????????????????????????????????????????????????????????????????????????????????????????????????????????????????????????????????????????????????????????????????????????????????????????????????????????????????????????????????????????????????????????????????????????????????????????????????????????????????????????????????????????????????????????????????????????????????????????????????????????????????????????????????????????????????????????????????????????????????????????????????????????????????????????????????????????????????????????????????????????????????????????????????????????????????????????????????????????????????????????????????????????????????????????????????????????????????????????????????????????????????????????????????????????????????????????????????????????????????????????????????????????????????????????????????????????????????????????????????????????????????????????????????????????????????????????????????????????????????????????????????????????????????????????????????????????????????????????????????????????????????????????????????????????????????????????????????????????????????????????????????????????????????????????????????????????????????????????????????????????????????????????????????????????????????????????????????????????????????????????????????????????????????????????????????????????????????????????????????????????????????????????????????????????????????????????????????????????????????????????????????????????????????????????????????????????????????????????????????????????????????????????????????????????????????????????????????????????????????????????????????????????????????????????????????????????????????????????????????????????????????????????????????????????????????????????????????????????????????????????????????????????????????????????????????????????????????????????????????????????????????????????????????????????????????????????????????????????????????????????????????????????????????????????????????????????????????????????????????????????????????????????????????????????????????????????????????????????????????????????????????????????????????????????????????????????????????????????????????????????????????????????????????????????????????????????????????????????????????????????????????????????????????????????????????????????????????????????????????ATCTACCTGCCCCATCAA??ACATCTCAGCCTGATGAAATTTTGGCTCCCTCCTTCTCCTCTGCATTATAATACAAATTGCAACCGGACTATTTCTAGCCATGCACTACACATCAGATATCTCTACCGCCTTCTCCTCTGTTGCTCACATCTGCCGAGATGTAAATTATGGCTGACTAATTCGAAATATACACGCCAACGGAGCCTCATTTTTCTTTATCTGCATTTATCTCCACGTCGGACGAGGCCTATATTACGGCTCATACCTGTATAAAGAAACATGAAACATCGGCGTTATCCTATTTCTCCTTACAATAATAACTGCCTTCGTTGGATACGTACTTCCATGAGGCCAAATATCATTCTGAGGTGCTACTGTCATTACAAATCTTTTATCAGCCGTCCCATATATAGGGGACGCCCTAGTCCAATGAATCTGAGGAGGATTTTCAGTAGATAATGCAACCCTAACCCGATTTTTCGCATTCCATTTTCTTCTCCCATTTACAATCATCGCTATAACACTACTCCACGCCCTCTTCCTACACGAAACAGGGTCAAATAACCCAATTGGCCTTAATTCAGACTCAGATAAAATTCCATTCCACCCATACTTTTCATACAAAGACCTCCTAGGCTTTATCATCATATTAGCTGCTCTAACCGCCCTCGCATTATTTTCCCCCAACCTACTTGGAGACCCAGAAAACTTTACACCAGCCAACCCACTTATGACACCCCCACACATCAAACCAGAATGATATTTCCTATTTGCCTATGCCATTCTCCGATCAATTCCAAATAAACTCGGAGGAGTTCTAGCATTACTCTTCTCAATTCTTATCCTCATACTCGTCCCACTACTACACACGTCTAAACAACAAGGCCTTACATTCCGCCCTTTAACTCAACTACTATTCTGAACCCTAGTAGCAGACGTCGCCATTTTAACCTGAAT??????????????????????????????????????????????????????????????????????????????????????????????????????????????????????????????????????????????????????????????????????????????????????????????????????????????????????????????????????????????????????????????????????????????????????????????????????????????????????????????????????????????????????????????????????????????????????????????????????????????????????????????????????????????????????????????????????????????????????????????????????????????????????????????????????????????????????????????????????????????????????????????????????????????????????????????????????????????????????????????????????????????????????????????????????????????????????????????????????????????????????????????????????????????????????????????????????????????????????????????????????????????????????????????????????????????????????????????????????????????????????????????????????????????????????????????????????????????????????????????????????????????????????????????????????????????????????????????????????????????????????????????????????????????????????????????????????????????????????????????????????????????????????????????????????????????????????????????????????????????????????????????????????????????????????????????????????????????????????????????????????????????????????????????????????????????????????????????????????????????????????????????????????????????????????????????????????????????????????????????????????????????????????????????????????????????????????????????????????????????????????????????????????????????????????????????????????????????????????????????????????????????????????????????????????????????????????????????????????????????????????????????????????????????????????????????????????????????????????????????????????????????????????????????????????????????????????????????????????????????????????????????????????????????????????????????????????????????????????????????????????????????????????????????????????????????????????????????????????????????????????????????????????????????????????????????????????????????????????????????????????????????????????????????????????????????????????????????????????????????????????????????????????????
	Gymnotus_carapo_9977                         ??????????????????????????????????????????????????????????????????????????????????????????????????????????????????????????????????????????????????????????????????????????????????????????????????????????????????????????????????????????????????????????????????????????????????????????????????????????????????????????????????????????????????????????????????????????????????????????????????????????????????????????????????????????????????????????????????????????????????????????????????????????????????????????????????????????????????????????????????????????????????????????????????????????????????????????????????????????????????????????????????????????????????????????????????????????????????????????????????????????????????????????????????????????????????????????????????????????????????????????????????????????????????????????????????????????????????????????????????????????????????????????????????????????????????????????????????????????????????????????????????????????????????????????????????????????????????????????????????????????????????????????????????????????????????????????????????????????????????????????????????????????????????????????????????????????????????????????????????????????????????????????????????????????????????????????????????????????????????????????????????????????????????????????????????????????????????????????????????????????????????????????????????????????????????????????????????????????????????????????????????????????????????????????????????????????????????????????????????????????????????????????????????????????????????????????????????????????????????????????????????????????????????????????????????????????????????????????????????????????????????????????????????????????????????????????????????????????????????????????????????????????????????????????????????????????????????????????????????????????????????????????????????????????????????????????????????????????????????????????????????????????????????????????????????????????????????????????????????????????????????????????????????????????????????????????????????????????????????????????????????????????????????????????????????????????????????????????????????????????????????????????????????????????????????????????????????????????????????????????????????????????????????????????????????????????????????????????????????????????????????????????????????????????????????????????????????????????????????????ATCTACCTGCCCCATCAA??ACATCTCAGCCTGATGAAATTTTGGCTCCCTCCTTCTCCTCTGCATTATAATACAAATTGCAACCGGACTATTTCTAGCCATGCACTACACATCAGATATCTCTACCGCCTTCTCCTCTGTTGCTCACATCTGCCGAGATGTAAATTATGGCTGACTAATTCGAAATATACACGCCAACGGAGCCTCATTTTTCTTTATCTGCATTTATCTCCACGTCGGACGAGGCCTATATTACGGCTCATACCTGTATAAAGAAACATGAAACATCGGCGTTATCCTATTTCTCCTTACAATAATAACTGCCTTCGTTGGATACGTACTTCCATGAGGCCAAATATCATTCTGAGGTGCTACTGTCATTACAAATCTTTTATCAGCCGTCCCATATATAGGGGACGCCCTAGTCCAATGAATCTGAGGGGGATTTTCAGTAGATAATGCAACCCTAACCCGATTTTTCGCATTCCATTTTCTTCTCCCATTTACAATCATCGCTATAACACTACTCCACGCCCTCTTCCTACACGAAACAGGGTCAAATAACCCAATTGGCCTTAATTCAGACTCAGATAAAATTCCATTCCACCCATACTTTTCATACAAAGACCTCCTAGGCTTTATCATCATATTAGCTGCTCTAACCGCCCTCGCATTATTTTCCCCCAACCTACTTGGAGACCCAGAAAACTTTACACCAGCCAACCCACTTATGACACCCCCACACATCAAACCAGAATGATATTTCCTATTTGCCTATGCCATTCTCCGATCAATTCCAAATAAACTCGGAGGAGTTCTAGCATTACTCTTCTCAATTCTTATCCTCATACTCGTCCCACTACTACACACGTCTAAACAACAAGGCCTTACATTCCGCCCTTTAACTCAACTACTATTCTGAACCCTAGTAGCAGACGTCGCCATTTTAACCTGAATTGGAGGCATACCCGTCGAACACCCCTTTATTATTATTGGGCAAATTGCTTCAATCCTCTACTTCGCCATTTTCCTCATCCTCTTTCCACTAA??????????????????????????????????????????????????????????????????????????????????????????????????????????????????????????????????????????????????????????????????????????????????????????????????????????????????????????????????????????????????????????????????????????????????????????????????????????????????????????????????????????????????????????????????????????????????????????????????????????????????????????????????????????????????????????????????????????????????????????????????????????????????????????????????????????????????????????????????????????????????????????????????????????????????????????????????????????????????????????????????????????????????????????????????????????????????????????????????????????????????????????????????????????????????????????????????????????????????????????????????????????????????????????????????????????????????????????????????????????????????????????????????????????????????????????????????????????????????????????????????????????????????????????????????????????????????????????????????????????????????????????????????????????????????????????????????????????????????????????????????????????????????????????????????????????????????????????????????????????????????????????????????????????????????????????????????????????????????????????????????????????????????????????????????????????????????????????????????????????????????????????????????????????????????????????????????????????????????????????????????????????????????????????????????????????????????????????????????????????????????????????????????????????????????????????????????????????????????????????????????????????????????????????????????????????????????????????????????????????????????????????????????????????????????????????????????????????????????????????????????????????????????????????????????????????????????????????????????????????????????????????????????????????????????????????????????????????????????????????????????????????????????????????????????????????????????????????????????????????????????????????????????????????????????????????????????????????????????????????????????????????????
	Gymnotus_carapo_9983                         ????????????????????????????????????????????????????????????????????????????????????????????????????????????????????????????????????????????????????????????????????????????????????????????????????????????????????????????????????????????????????????????????????????????????????????????????????????????????????????????????????????????????????????????????????????????????????????????????????????????????????????????????????????????????????????????????????????????????????????????????????????????????????????????????????????????????????????????????????????????????????????????????????????????????????????????????????????????????????????????????????????????????????????????????????????????????????????????????????????????????????????????????????????????????????????????????????????????????????????????????????????????????????????????????????????????????????????????????????????????????????????????????????????????????????????????????????????????????????????????????????????????????????????????????????????????????????????????????????????????????????????????????????????????????????????????????????????????????????????????????????????????????????????????????????????????????????????????????????????????????????????????????????????????????????????????????????????????????????????????????????????????????????????????????????????????????????????????????????????????????????????????????????????????????????????????????????????????????????????????????????????????????????????????????????????????????????????????????????????????????????????????????????????????????????????????????????????????????????????????????????????????????????????????????????????????????????????????????????????????????????????????????????????????????????????????????????????????????????????????????????????????????????????????????????????????????????????????????????????????????????????????????????????????????????????????????????????????????????????????????????????????????????????????????????????????????????????????????????????????????????????????????????????????????????????????????????????????????????????????????????????????????????????????????????????????????????????????????????????????????????????????????????????????????????????????????????????????????????????????????????????????????????????????????????????????????????????????????????????????????????????????????????????????????????????????????????????????????????????????????????????????????????????????????????????????????????????TATGATACAAATTGCAACCGGACTATTTCTAGCCATGCACTACACATCAGATATCTCTACCGCCTTCTCCTCTGTTGCTCACATCTGCCGAGATGTAAATTATGGCTGACTAATTCGAAATATACACGCCAACGGAGCCTCATTTTTCTTTATCTGCATTTATCTCCACGTCGGACGAGGCCTATATTACGGCTCATACCTGTATAAAGAAACATGAAACATCGGCGTTATCCTATTTCTCCTTACAATAATAACTGCTTTCGTTGGATACGTACTTCCATGAGGCCAAATATCATTCTGAGGTGCTACTGTCATTACAAATCTTTTATCAGCCGTCCCATATATAGGGGATGCCCTAGTCCAATGAATCTGAGGGGGATTTTCAGTAGATAATGCAACCCTGACCCGATTTTTCGCATTCCATTTTCTTCTCCCGTTTACAATCATCGCTATAACACTACTCCACGCCCTCTTCCTACATGAAACAGGGTCAAATAACCCAATTGGCCTTAATTCAGACTCAGATAAAATTCCATTCCACCCATACTTTTCATACAAAGACCTCCTAGGCTTTATCATTATATTAACTGCTCTAACCACCCTCGCATTATTTTCCCCCAACCTACTTGGAGACCCAGAAAACTTTACACCAGCCAACCCACTTATGACACCCCCACACATCAAACCAGAATGATATTTCCTCTTTGCCTATGCCATTCTCCGATCAATTCCAAATAAACTCGGAGGAGTTCTAGCATTACTCTTCTCAATTCTTATCCTCATACTCGTCCCACTACTACACACGTCTAAACAACAAGGCCTCACATTCCGCCCTTTAACTCAACTACTATTCTGAACCCTAGTAGCAGACGTCGCCATTTTAACCTGAATTGGAGGCATACCCGTCGAACACCCCTTTATTATTATTGGGCAAATTGCTTCAATCCTCTACTTCGCCATTTTCCTCATCCTCTTTCCACTAA??????????????????????????????????????????????????????????????????????????????????????????????????????????????????????????????????????????????????????????????????????????????????????????????????????????????????????????????????????????????????????????????????????????????????????????????????????????????????????????????????????????????????????????????????????????????????????????????????????????????????????????????????????????????????????????????????????????????????????????????????????????????????????????????????????????????????????????????????????????????????????????????????????????????????????????????????????????????????????????????????????????????????????????????????????????????????????????????????????????????????????????????????????????????????????????????????????????????????????????????????????????????????????????????????????????????????????????????????????????????????????????????????????????????????????????????????????????????????????????????????????????????????????????????????????????????????????????????????????????????????????????????????????????????????????????????????????????????????????????????????????????????????????????????????????????????????????????????????????????????????????????????????????????????????????????????????????????????????????????????????????????????????????????????????????????????????????????????????????????????????????????????????????????????????????????????????????????????????????????????????????????????????????????????????????????????????????????????????????????????????????????????????????????????????????????????????????????????????????????????????????????????????????????????????????????????????????????????????????????????????????????????????????????????????????????????????????????????????????????????????????????????????????????????????????????????????????????????????????????????????????????????????????????????????????????????????????????????????????????????????????????????????????????????????????????????????????????????????????????????????????????????????????????????????????????????????????????????????????????????????????????????
	Gymnotus_carapo_9989                         ??????????????????????????????????????????????????????????????????????????????????????????????????????????????????????????????????????????????????????????????????????????????????????????????????????????????????????????????????????????????????????????????????????????????????????????????????????????????????????????????????????????????????????????????????????????????????????????????????????????????????????????????????????????????????????????????????????????????????????????????????????????????????????????????????????????????????????????????????????????????????????????????????????????????????????????????????????????????????????????????????????????????????????????????????????????????????????????????????????????????????????????????????????????????????????????????????????????????????????????????????????????????????????????????????????????????????????????????????????????????????????????????????????????????????????????????????????????????????????????????????????????????????????????????????????????????????????????????????????????????????????????????????????????????????????????????????????????????????????????????????????????????????????????????????????????????????????????????????????????????????????????????????????????????????????????????????????????????????????????????????????????????????????????????????????????????????????????????????????????????????????????????????????????????????????????????????????????????????????????????????????????????????????????????????????????????????????????????????????????????????????????????????????????????????????????????????????????????????????????????????????????????????????????????????????????????????????????????????????????????????????????????????????????????????????????????????????????????????????????????????????????????????????????????????????????????????????????????????????????????????????????????????????????????????????????????????????????????????????????????????????????????????????????????????????????????????????????????????????????????????????????????????????????????????????????????????????????????????????????????????????????????????????????????????????????????????????????????????????????????????????????????????????????????????????????????????????????????????????????????????????????????????????????????????????????????????????????????????????????????????????????????????????????????????????????????????????????????????????ATCTACCTGCCCCATCAA??ACATCTCAGCCTGATGAAATTTTGGCTCCCTCCTTCTCCTCTGCATTATAATACAAATTGCAACCGGACTATTTCTAGCCATGCACTACACATCAGATATCTCTACCGCCTTCTCCTCTGTTGCTCACATCTGCCGAGATGTAAATTATGGCTGACTAATTCGAAATATACACGCCAACGGAGCCTCATTTTTCTTTATCTGCATTTATCTCCACGTCGGACGAGGCCTATATTACGGCTCATACCTGTATAAAGAAACATGAAACATCGGCGTTATCCTATTTCTCCTTACAATAATAACTGCCTTCGTTGGATATGTACTTCCATGAGGCCAAATATCATTCTGAGGTGCTACTGTCATTACAAATCTTTTATCAGCCGTCCCATATATAGGAGACGCCCTAGTCCAATGAATCTGAGGGGGATTTTCAGTAGATAATGCAACCCTAACCCGATTTTTCGCATTCCATTTTCTTCTCCCATTTACAATCATCGCTATAACACTACTCCACGCCCTCTTCCTACACGAAACAGGGTCAAATAACCCAATTGGCCTTAATTCAGACTCAGATAAAATTCCATTCCACCCATACTTTTCATACAAAGACCTCCTAGGCTTTATCATCATATTAGCTGCTCTAACCGCCCTCGCATTATTTTCCCCCAACCTACTTGGAGACCCAGAAAACTTTACACCAGCCAACCCACTTATGACACCCCCACACATCAAACCAGAATGATATTTCCTATTTGCCTATGCCATTCTCCGATCAATTCCAAATAAACTCGGAGGAGTTCTAGCATTACTCTTCTCAATTCTTATCCTCATACTCGTCCCACTACTACACACGTCTAAACAACAAGGCCTTACATTCCGCCCTTTAACTCAACTACTATTCTGAACCCTAGTAGCAGACGTCGCCATTTTAACCTGAATTGGAGGCATACCCGTCGAACACCCCTTTATTATTATTGGGCAAATTGCTTCAATCCTCTACTTCGCCATTTTCCTCATCCTCTTTCCACTAA??????????????????????????????????????????????????????????????????????????????????????????????????????????????????????????????????????????????????????????????????????????????????????????????????????????????????????????????????????????????????????????????????????????????????????????????????????????????????????????????????????????????????????????????????????????????????????????????????????????????????????????????????????????????????????????????????????????????????????????????????????????????????????????????????????????????????????????????????????????????????????????????????????????????????????????????????????????????????????????????????????????????????????????????????????????????????????????????????????????????????????????????????????????????????????????????????????????????????????????????????????????????????????????????????????????????????????????????????????????????????????????????????????????????????????????????????????????????????????????????????????????????????????????????????????????????????????????????????????????????????????????????????????????????????????????????????????????????????????????????????????????????????????????????????????????????????????????????????????????????????????????????????????????????????????????????????????????????????????????????????????????????????????????????????????????????????????????????????????????????????????????????????????????????????????????????????????????????????????????????????????????????????????????????????????????????????????????????????????????????????????????????????????????????????????????????????????????????????????????????????????????????????????????????????????????????????????????????????????????????????????????????????????????????????????????????????????????????????????????????????????????????????????????????????????????????????????????????????????????????????????????????????????????????????????????????????????????????????????????????????????????????????????????????????????????????????????????????????????????????????????????????????????????????????????????????????????????????????????????????????????????????
	Gymnotus_carapo_10027                        ?????????????????????????????????????????????????????????????????????????????????????????????????????????????????????????????????????????????????????????????????????????????????????????????????????????????????????????????????????????????????????????????????????????????????????????????????????????????????????????????????????????????????????????????????????????????????????????????????????????????????????????????????????????????????????????????????????????????????????????????????????????????????????????????????????????????????????????????????????????????????????????????????????????????????????????????????????????????????????????????????????????????????????????????????????????????????????????????????????????????????????????????????????????????????????????????????????????????????????????????????????????????????????????????????????????????????????????????????????????????????????????????????????????????????????????????????????????????????????????????????????????????????????????????????????????????????????????????????????????????????????????????????????????????????????????????????????????????????????????????????????????????????????????????????????????????????????????????????????????????????????????????????????????????????????????????????????????????????????????????????????????????????????????????????????????????????????????????????????????????????????????????????????????????????????????????????????????????????????????????????????????????????????????????????????????????????????????????????????????????????????????????????????????????????????????????????????????????????????????????????????????????????????????????????????????????????????????????????????????????????????????????????????????????????????????????????????????????????????????????????????????????????????????????????????????????????????????????????????????????????????????????????????????????????????????????????????????????????????????????????????????????????????????????????????????????????????????????????????????????????????????????????????????????????????????????????????????????????????????????????????????????????????????????????????????????????????????????????????????????????????????????????????????????????????????????????????????????????????????????????????????????????????????????????????????????????????????????????????????????????????????????????????????????????????????????????????????????????????????TACCTGCCCCATCAA??ACATCTCAGCCTGATGAAATTTTGGCTCCCTCCTTCTCCTCTGCATTATGATACAAATTGCAACCGGACTATTTCTAGCCATGCACTACACATCAGATATCTCTACCGCCTTCTCCTCTGTTGCTCACATCTGCCGAGATGTAAATTATGGCTGACTAATTCGAAATATACACGCCAACGGAGCCTCATTTTTCTTTATCTGCATTTATCTCCACGTCGGACGAGGCCTATATTACGGCTCATACCTGTATAAAGAAACATGAAACATCGGCGTTATCCTATTTCTCCTTACAATAATAACTGCTTTCGTTGGATACGTACTTCCATGAGGCCAAATATCATTCTGAGGTGCTACTGTCATTACAAATCTTTTATCAGCCGTCCCATATATAGGGGATGCCCTAGTCCAATGAATCTGAGGGGGATTTTCAGTAGATAATGCAACCCTGACCCGATTTTTCGCATTCCATTTTCTTCTCCCGTTTACAATCATCGCTATAACACTACTCCACGCCCTCTTCCTACATGAAACAGGGTCAAATAACCCAATTGGCCTTAATTCAGACTCAGATAAAATTCCATTCCACCCATACTTTTCATACAAAGACCTCCTAGGCTTTATCATTATATTAACTGCTCTAACCGCCCTCGCATTATTTTCCCCCAACCTACTTGGAGACCCAGAAAACTTTACACCAGCCAACCCACTTATGACACCCCCACACATCAAACCAGAATGATATTTCCTCTTTGCCTATGCCATTCTCCGATCAATTCCAAATAAACTCGGAGGAGTTCTAGCATTACTCTTCTCAATTCTTATCCTCATACTCGTCCCACTACTACACACGTCTAAACAACAAGGCCTCACATTCCGCCCTTTAACTCAACTACTATTCTGAACCCTAGTAGCAGACGTCGCCATTTTAACCTGAATTGGAGGCATACCCGTCGAACACCCCTTTATTATTATTGGGCAAATTGCTTCAATCCTCTACTTCGCCATTTTCCTCATCCTCTTTCCACTAA??????????????????????????????????????????????????????????????????????????????????????????????????????????????????????????????????????????????????????????????????????????????????????????????????????????????????????????????????????????????????????????????????????????????????????????????????????????????????????????????????????????????????????????????????????????????????????????????????????????????????????????????????????????????????????????????????????????????????????????????????????????????????????????????????????????????????????????????????????????????????????????????????????????????????????????????????????????????????????????????????????????????????????????????????????????????????????????????????????????????????????????????????????????????????????????????????????????????????????????????????????????????????????????????????????????????????????????????????????????????????????????????????????????????????????????????????????????????????????????????????????????????????????????????????????????????????????????????????????????????????????????????????????????????????????????????????????????????????????????????????????????????????????????????????????????????????????????????????????????????????????????????????????????????????????????????????????????????????????????????????????????????????????????????????????????????????????????????????????????????????????????????????????????????????????????????????????????????????????????????????????????????????????????????????????????????????????????????????????????????????????????????????????????????????????????????????????????????????????????????????????????????????????????????????????????????????????????????????????????????????????????????????????????????????????????????????????????????????????????????????????????????????????????????????????????????????????????????????????????????????????????????????????????????????????????????????????????????????????????????????????????????????????????????????????????????????????????????????????????????????????????????????????????????????????????????????????????????????????????????????????????????
	Gymnotus_carapo_10036                        ?????????????????????????????????????????????????????????????????????????????????????????????????????????????????????????????????????????????????????????????????????????????????????????????????????????????????????????????????????????????????????????????????????????????????????????????????????????????????????????????????????????????????????????????????????????????????????????????????????????????????????????????????????????????????????????????????????????????????????????????????????????????????????????????????????????????????????????????????????????????????????????????????????????????????????????????????????????????????????????????????????????????????????????????????????????????????????????????????????????????????????????????????????????????????????????????????????????????????????????????????????????????????????????????????????????????????????????????????????????????????????????????????????????????????????????????????????????????????????????????????????????????????????????????????????????????????????????????????????????????????????????????????????????????????????????????????????????????????????????????????????????????????????????????????????????????????????????????????????????????????????????????????????????????????????????????????????????????????????????????????????????????????????????????????????????????????????????????????????????????????????????????????????????????????????????????????????????????????????????????????????????????????????????????????????????????????????????????????????????????????????????????????????????????????????????????????????????????????????????????????????????????????????????????????????????????????????????????????????????????????????????????????????????????????????????????????????????????????????????????????????????????????????????????????????????????????????????????????????????????????????????????????????????????????????????????????????????????????????????????????????????????????????????????????????????????????????????????????????????????????????????????????????????????????????????????????????????????????????????????????????????????????????????????????????????????????????????????????????????????????????????????????????????????????????????????????????????????????????????????????????????????????????????????????????????????????????????????????????????????????????????????????????????????????????????????????????????????????????????TACCTGCCCCATCAA??ACATCTCAGCCTGATGAAATTTTGGCTCCCTCCTTCTCCTCTGCATTATGATACAAATTGCAACCGGACTATTTCTAGCCATGCACTACACATCAGATATCTCTACCGCCTTCTCCTCTGTTGCTCACATCTGCCGAGATGTAAATTATGGCTGACTAATTCGAAATATACACGCCAACGGAGCCTCATTTTTCTTTATCTGCATTTATCTCCACGTCGGACGAGGCCTATATTACGGCTCATACCTGTATAAAGAAACATGAAACATCGGCGTTATCCTATTTCTCCTTACAATAATAACTGCTTTCGTTGGATACGTACTTCCATGAGGCCAAATATCATTCTGAGGTGCTACTGTCATTACAAATCTTTTATCAGCCGTCCCATATATAGGGGATGCCCTAGTCCAATGAATCTGAGGGGGATTTTCAGTAGATAATGCAACCCTGACCCGATTTTTCGCATTCCATTTTCTTCTCCCGTTTACAATCATCGCTATAACACTACTCCACGCCCTCTTCCTACATGAAACAGGGTCAAATAACCCAATTGGCCTTAATTCAGACTCAGATAAAATTCCATTCCACCCATACTTTTCATACAAAGACCTCCTAGGCTTTATCATTATATTAACTGCTCTAACCGCCCTCGCATTATTTTCCCCCAACCTACTTGGAGACCCAGAAAACTTTACACCAGCCAACCCACTTATGACACCCCCACACATCAAACCAGAATG????????????????????????????????????????????????????????????????????????????????????????????????????????????????????????????????????????????????????????????????????????????????????????????????????????????????????????????????????????????????????????????????????????????????????????????????????????????????????????????????????????????????????????????????????????????????????????????????????????????????????????????????????????????????????????????????????????????????????????????????????????????????????????????????????????????????????????????????????????????????????????????????????????????????????????????????????????????????????????????????????????????????????????????????????????????????????????????????????????????????????????????????????????????????????????????????????????????????????????????????????????????????????????????????????????????????????????????????????????????????????????????????????????????????????????????????????????????????????????????????????????????????????????????????????????????????????????????????????????????????????????????????????????????????????????????????????????????????????????????????????????????????????????????????????????????????????????????????????????????????????????????????????????????????????????????????????????????????????????????????????????????????????????????????????????????????????????????????????????????????????????????????????????????????????????????????????????????????????????????????????????????????????????????????????????????????????????????????????????????????????????????????????????????????????????????????????????????????????????????????????????????????????????????????????????????????????????????????????????????????????????????????????????????????????????????????????????????????????????????????????????????????????????????????????????????????????????????????????????????????????????????????????????????????????????????????????????????????????????????????????????????????????????????????????????????????????????????????????????????????????????????????????????????????????????????????????????????????????????????????????????????????????????????????????????????????????????????????????????????????????????????????????????????????????????????????????????????????????????????????????????????????????????????????????????????????????????????????????????????????????????????????????????????????????????????????????????????????
	Gymnotus_carapo_10037                        ??????????????????????????????????????????????????????????????????????????????????????????????????????????????????????????????????????????????????????????????????????????????????????????????????????????????????????????????????????????????????????????????????????????????????????????????????????????????????????????????????????????????????????????????????????????????????????????????????????????????????????????????????????????????????????????????????????????????????????????????????????????????????????????????????????????????????????????????????????????????????????????????????????????????????????????????????????????????????????????????????????????????????????????????????????????????????????????????????????????????????????????????????????????????????????????????????????????????????????????????????????????????????????????????????????????????????????????????????????????????????????????????????????????????????????????????????????????????????????????????????????????????????????????????????????????????????????????????????????????????????????????????????????????????????????????????????????????????????????????????????????????????????????????????????????????????????????????????????????????????????????????????????????????????????????????????????????????????????????????????????????????????????????????????????????????????????????????????????????????????????????????????????????????????????????????????????????????????????????????????????????????????????????????????????????????????????????????????????????????????????????????????????????????????????????????????????????????????????????????????????????????????????????????????????????????????????????????????????????????????????????????????????????????????????????????????????????????????????????????????????????????????????????????????????????????????????????????????????????????????????????????????????????????????????????????????????????????????????????????????????????????????????????????????????????????????????????????????????????????????????????????????????????????????????????????????????????????????????????????????????????????????????????????????????????????????????????????????????????????????????????????????????????????????????????????????????????????????????????????????????????????????????????????????????????????????????????????????????????????????????????????????????????????????????????????????????????????????????????ATCTACCTGCCCCATCAA??ACATCTCAGCCTGATGAAATTTTGGCTCCCTCCTTCTCCTCTGCATTATGATACAAATTGCAACCGGACTATTTCTAGCCATGCACTACACATCAGATATCTCTACCGCCTTCTCCTCTGTTGCTCACATCTGCCGAGATGTAAATTATGGCTGACTAATTCGAAATATACACGCCAACGGAGCCTCATTTTTCTTTATCTGCATTTATCTCCACGTCGGACGAGGCCTATATTACGGCTCATACCTGTATAAAGAAACATGAAACATCGGCGTTATCCTATTTCTCCTTACAATAATAACTGCTTTCGTTGGATACGTACTTCCATGAGGCCAAATATCATTCTGAGGTGCTACTGTCATTACAAATCTTTTATCAGCCGTCCCATATATAGGGGATGCCCTAGTCCAATGAATCTGAGGGGGATTTTCAGTAGATAATGCAACCCTGACCCGATTTTTCGCATTCCATTTTCTTCTCCCGTTTACAATCATCGCTATAACACTACTCCACGCCCTCTTCCTACATGAAACAGGGTCAAATAACCCAATTGGCCTTAATTCAGACTCAGATAAAATTCCATTCCACCCATACTTTTCATACAAAGACCTCCTAGGCTTTATCATTATATTAACTGCTCTAACCGCCCTCGCATTATTTTCCCCCAACCTACTTGGAGACCCAGAAAACTTTACACCAGCCAACCCACTTATGACACCCCCACACATCAAACCAGAATGATATTTCCTCTTTGCCTATGCCATTCTCCGATCAATTCCAAATAAACTCGGAGGAGTTCTAGCATTACTCTTCTCAATTCTTATCCTCATACTCGTCCCACTACTACACACGTCTAAACAACAAGGCCTCACATTCCGCCCTTTAACTCAACTACTATTCTGAACCCTAGTAGCAGACGTCGCCATTTTAACCTGAATTGGAGGCATACCCGTCGAACACCCCTTTATTATTATTGGGCAAATTGCTTCAATCCTCTACTTCGCCATTTTCCTCATC???????????????????????????????????????????????????????????????????????????????????????????????????????????????????????????????????????????????????????????????????????????????????????????????????????????????????????????????????????????????????????????????????????????????????????????????????????????????????????????????????????????????????????????????????????????????????????????????????????????????????????????????????????????????????????????????????????????????????????????????????????????????????????????????????????????????????????????????????????????????????????????????????????????????????????????????????????????????????????????????????????????????????????????????????????????????????????????????????????????????????????????????????????????????????????????????????????????????????????????????????????????????????????????????????????????????????????????????????????????????????????????????????????????????????????????????????????????????????????????????????????????????????????????????????????????????????????????????????????????????????????????????????????????????????????????????????????????????????????????????????????????????????????????????????????????????????????????????????????????????????????????????????????????????????????????????????????????????????????????????????????????????????????????????????????????????????????????????????????????????????????????????????????????????????????????????????????????????????????????????????????????????????????????????????????????????????????????????????????????????????????????????????????????????????????????????????????????????????????????????????????????????????????????????????????????????????????????????????????????????????????????????????????????????????????????????????????????????????????????????????????????????????????????????????????????????????????????????????????????????????????????????????????????????????????????????????????????????????????????????????????????????????????????????????????????????????????????????????????????????????????????????????????????????????????????????????????????????????????????????????????????????????????????
	Gymnotus_carapo_10038                        ???????????????????????????????????????????????????????????????????????????????????????????????????????????????????????????????????????????????????????????????????????????????????????????????????????????????????????????????????????????????????????????????????????????????????????????????????????????????????????????????????????????????????????????????????????????????????????????????????????????????????????????????????????????????????????????????????????????????????????????????????????????????????????????????????????????????????????????????????????????????????????????????????????????????????????????????????????????????????????????????????????????????????????????????????????????????????????????????????????????????????????????????????????????????????????????????????????????????????????????????????????????????????????????????????????????????????????????????????????????????????????????????????????????????????????????????????????????????????????????????????????????????????????????????????????????????????????????????????????????????????????????????????????????????????????????????????????????????????????????????????????????????????????????????????????????????????????????????????????????????????????????????????????????????????????????????????????????????????????????????????????????????????????????????????????????????????????????????????????????????????????????????????????????????????????????????????????????????????????????????????????????????????????????????????????????????????????????????????????????????????????????????????????????????????????????????????????????????????????????????????????????????????????????????????????????????????????????????????????????????????????????????????????????????????????????????????????????????????????????????????????????????????????????????????????????????????????????????????????????????????????????????????????????????????????????????????????????????????????????????????????????????????????????????????????????????????????????????????????????????????????????????????????????????????????????????????????????????????????????????????????????????????????????????????????????????????????????????????????????????????????????????????????????????????????????????????????????????????????????????????????????????????????????????????????????????????????????????????????????????????????????????????????????????????????????????????????????????????????????????????????????????????????????????????????????????????????TTATGATACAAATTGCAACCGGACTATTTCTAGCCATGCACTACACATCAGATATCTCTACCGCCTTCTCCTCTGTTGCTCACATCTGCCGAGATGTAAATTATGGCTGACTAATTCGAAATATACACGCCAACGGAGCCTCATTTTTCTTTATCTGCATTTATCTCCACGTCGGACGAGGCCTATATTACGGCTCATACCTGTATAAAGAAACATGAAACATCGGCGTTATCCTATTTCTCCTTACAATAATAACTGCTTTCGTTGGATACGTACTTCCATGAGGCCAAATATCATTCTGAGGTGCTACTGTCATTACAAATCTTTTATCAGCCGTCCCATATATAGGGGATGCCCTAGTCCAATGAATCTGAGGGGGATTTTCAGTAGATAATGCAACCCTGACCCGATTTTTCGCATTCCATTTTCTTCTCCCGTTTACAATCATCGCTATAACACTACTCCACGCCCTCTTCCTACATGAAACAGGGTCAAATAACCCAATTGGCCTTAATTCAGACTCAGATAAAATTCCATTCCACCCATACTTTTCATACAAAGACCTCCTAGGCTTTATCATTATATTAACTGCTCTAACCGCCCTCGCATTATTTTCCCCCAACCTACTTGGAGACCCAGAAAACTTTACACCAGCCAACCCACTTATGACACCCCCACACATCAAACCAGAATGATATTTCCTCTTTGCCTATGCCATTCTCCGATCAATTCCAAATAAACTCGGAGGAGTTCTAGCATTACTCTTCTCAATTCTTATCCTCATACTCGTCCCACTACTACACACGTCTAAACAACAAGGCCTCACATTCCGCCCTTTAACTCAACTACTATTCTGAACCCTAGTAGCAGACGTCGCCATTTTAACCTGAATTGGAGGCATACCCGTCGAACACCCCTTTATTATTATTGGGCAAATTGCTTCAATCCTCTACTTCGCCATTTTCCTCATCCTCTTTCCACTAA??????????????????????????????????????????????????????????????????????????????????????????????????????????????????????????????????????????????????????????????????????????????????????????????????????????????????????????????????????????????????????????????????????????????????????????????????????????????????????????????????????????????????????????????????????????????????????????????????????????????????????????????????????????????????????????????????????????????????????????????????????????????????????????????????????????????????????????????????????????????????????????????????????????????????????????????????????????????????????????????????????????????????????????????????????????????????????????????????????????????????????????????????????????????????????????????????????????????????????????????????????????????????????????????????????????????????????????????????????????????????????????????????????????????????????????????????????????????????????????????????????????????????????????????????????????????????????????????????????????????????????????????????????????????????????????????????????????????????????????????????????????????????????????????????????????????????????????????????????????????????????????????????????????????????????????????????????????????????????????????????????????????????????????????????????????????????????????????????????????????????????????????????????????????????????????????????????????????????????????????????????????????????????????????????????????????????????????????????????????????????????????????????????????????????????????????????????????????????????????????????????????????????????????????????????????????????????????????????????????????????????????????????????????????????????????????????????????????????????????????????????????????????????????????????????????????????????????????????????????????????????????????????????????????????????????????????????????????????????????????????????????????????????????????????????????????????????????????????????????????????????????????????????????????????????????????????????????????????????????????????????????????
	Gymnotus_carapo_10039                        ?????????????????????????????????????????????????????????????????????????????????????????????????????????????????????????????????????????????????????????????????????????????????????????????????????????????????????????????????????????????????????????????????????????????????????????????????????????????????????????????????????????????????????????????????????????????????????????????????????????????????????????????????????????????????????????????????????????????????????????????????????????????????????????????????????????????????????????????????????????????????????????????????????????????????????????????????????????????????????????????????????????????????????????????????????????????????????????????????????????????????????????????????????????????????????????????????????????????????????????????????????????????????????????????????????????????????????????????????????????????????????????????????????????????????????????????????????????????????????????????????????????????????????????????????????????????????????????????????????????????????????????????????????????????????????????????????????????????????????????????????????????????????????????????????????????????????????????????????????????????????????????????????????????????????????????????????????????????????????????????????????????????????????????????????????????????????????????????????????????????????????????????????????????????????????????????????????????????????????????????????????????????????????????????????????????????????????????????????????????????????????????????????????????????????????????????????????????????????????????????????????????????????????????????????????????????????????????????????????????????????????????????????????????????????????????????????????????????????????????????????????????????????????????????????????????????????????????????????????????????????????????????????????????????????????????????????????????????????????????????????????????????????????????????????????????????????????????????????????????????????????????????????????????????????????????????????????????????????????????????????????????????????????????????????????????????????????????????????????????????????????????????????????????????????????????????????????????????????????????????????????????????????????????????????????????????????????????????????????????????????????????????????????????????????????????????????????????????????????????????????????????????????????????????????????????????????????????ATGATACAAATTGCAACCGGACTATTTCTAGCCATGCACTACACATCAGATATCTCTACCGCCTTCTCCTCTGTTGCTCACATCTGCCGAGATGTAAATTATGGCTGACTAATTCGAAATATACACGCCAACGGAGCCTCATTTTTCTTTATCTGCATTTATCTCCACGTCGGACGAGGCCTATATTACGGCTCATACCTGTATAAAGAAACATGAAACATCGGCGTTATCCTATTTCTCCTTACAATAATAACTGCTTTCGTTGGATACGTACTTCCATGAGGCCAAATATCATTCTGAGGTGCTACTGTCATTACAAATCTTTTATCAGCCGTCCCATATATAGGGGATGCCCTAGTCCAATGAATCTGAGGGGGATTTTCAGTAGATAATGCAACCCTGACCCGATTTTTCGCATTCCATTTTCTTCTCCCGTTTACAATCATCGCTATAACACTACTCCACGCCCTCTTCCTACATGAAACAGGGTCAAATAACCCAATTGGCCTTAATTCAGACTCAGATAAAATTCCATTCCACCCATACTTTTCATACAAAGACCTCCTAGGCTTTATCATTATATTAACTGCTCTAACCGCCCTCGCATTATTTTCCCCCAACCTACTTGGAGACCCAGAAAACTTTACACCAGCCAACCCACTTATGACACCCCCACACATCAAACCAGAATGATATTTCCTCTTTGCCTATGCCATTCTCCGATCAATTCCAAATAAACTCGGAGGAGTTCTAGCATTACTCTTCTCAATTCTTATCCTCATACTCGTCCCACTACTACACACGTCTAAACAACAAGGCCTCACATTCCGCCCTTTAACTCAACTACTATTCTGAACCCTAGTAGCAGACGTCGCCATTTTAACCTGAATTGGAGGCATACCCGTCGAACACCCCTTTATTATTATTGGGCAAATTGCTTCAATCCTCTACTTCGCCATTTTCCTCATCCTCTTTCCACTAA??????????????????????????????????????????????????????????????????????????????????????????????????????????????????????????????????????????????????????????????????????????????????????????????????????????????????????????????????????????????????????????????????????????????????????????????????????????????????????????????????????????????????????????????????????????????????????????????????????????????????????????????????????????????????????????????????????????????????????????????????????????????????????????????????????????????????????????????????????????????????????????????????????????????????????????????????????????????????????????????????????????????????????????????????????????????????????????????????????????????????????????????????????????????????????????????????????????????????????????????????????????????????????????????????????????????????????????????????????????????????????????????????????????????????????????????????????????????????????????????????????????????????????????????????????????????????????????????????????????????????????????????????????????????????????????????????????????????????????????????????????????????????????????????????????????????????????????????????????????????????????????????????????????????????????????????????????????????????????????????????????????????????????????????????????????????????????????????????????????????????????????????????????????????????????????????????????????????????????????????????????????????????????????????????????????????????????????????????????????????????????????????????????????????????????????????????????????????????????????????????????????????????????????????????????????????????????????????????????????????????????????????????????????????????????????????????????????????????????????????????????????????????????????????????????????????????????????????????????????????????????????????????????????????????????????????????????????????????????????????????????????????????????????????????????????????????????????????????????????????????????????????????????????????????????????????????????????????????????????????????????????????
	Gymnotus_carapo_10040                        ??????????????????????????????????????????????????????????????????????????????????????????????????????????????????????????????????????????????????????????????????????????????????????????????????????????????????????????????????????????????????????????????????????????????????????????????????????????????????????????????????????????????????????????????????????????????????????????????????????????????????????????????????????????????????????????????????????????????????????????????????????????????????????????????????????????????????????????????????????????????????????????????????????????????????????????????????????????????????????????????????????????????????????????????????????????????????????????????????????????????????????????????????????????????????????????????????????????????????????????????????????????????????????????????????????????????????????????????????????????????????????????????????????????????????????????????????????????????????????????????????????????????????????????????????????????????????????????????????????????????????????????????????????????????????????????????????????????????????????????????????????????????????????????????????????????????????????????????????????????????????????????????????????????????????????????????????????????????????????????????????????????????????????????????????????????????????????????????????????????????????????????????????????????????????????????????????????????????????????????????????????????????????????????????????????????????????????????????????????????????????????????????????????????????????????????????????????????????????????????????????????????????????????????????????????????????????????????????????????????????????????????????????????????????????????????????????????????????????????????????????????????????????????????????????????????????????????????????????????????????????????????????????????????????????????????????????????????????????????????????????????????????????????????????????????????????????????????????????????????????????????????????????????????????????????????????????????????????????????????????????????????????????????????????????????????????????????????????????????????????????????????????????????????????????????????????????????????????????????????????????????????????????????????????????????????????????????????????????????????????????????????????????????????????????????????????????????????????????????ATCTACCTGCCCCATCAA??ACATCTCAGCCTGATGAAATTTTGGCTCCCTCCTTCTCCTCTGCATTATGATACAAATTGCAACCGGACTATTTCTAGCCATGCACTACACATCAGATATCTCTACCGCCTTCTCCTCTGTTGCTCACATCTGCCGAGATGTAAATTATGGCTGACTAATTCGAAATATACACGCCAACGGAGCCTCATTTTTCTTTATCTGCATTTATCTCCACGTCGGACGAGGCCTATATTACGGCTCATACCTGTATAAAGAAACATGAAACATCGGCGTTATCCTATTTCTCCTTACAATAATAACTGCTTTCGTTGGATACGTACTTCCATGAGGCCAAATATCATTCTGAGGTGCTACTGTCATTACAAATCTTTTATCAGCCGTCCCATATATAGGGGATGCCCTAGTCCAATGAATCTGAGGGGGATTTTCAGTAGATAATGCAACCCTGACCCGATTTTTCGCATTCCATTTTCTTCTCCCGTTTACAATCATCGCTATAACACTACTCCACGCCCTCTTCCTACATGAAACAGGGTCAAATAACCCAATTGGCCTTAATTCAGACTCAGATAAAATTCCATTCCACCCATACTTTTCATACAAAGACCTCCTAGGCTTTATCATTATATTAACTGCTCTAACCGCCCTCGCATTATTTTCCCCCAACCTACTTGGAGACCCAGAAAACTTTACACCAGCCAACCCACTTATGACACCCCCACACATCAAACCAGAATGATATTTCCTCTTTGCCTATGCCATTCTCCGATCAATTCCAAATAAACTCGGAGGAGTTCTAGCATTACTCTTCTCAATTCTTATCCTCATACTCGTCCCACTACTACAC???????????????????????????????????????????????????????????????????????????????????????????????????????????????????????????????????????????????????????????????????????????????????????????????????????????????????????????????????????????????????????????????????????????????????????????????????????????????????????????????????????????????????????????????????????????????????????????????????????????????????????????????????????????????????????????????????????????????????????????????????????????????????????????????????????????????????????????????????????????????????????????????????????????????????????????????????????????????????????????????????????????????????????????????????????????????????????????????????????????????????????????????????????????????????????????????????????????????????????????????????????????????????????????????????????????????????????????????????????????????????????????????????????????????????????????????????????????????????????????????????????????????????????????????????????????????????????????????????????????????????????????????????????????????????????????????????????????????????????????????????????????????????????????????????????????????????????????????????????????????????????????????????????????????????????????????????????????????????????????????????????????????????????????????????????????????????????????????????????????????????????????????????????????????????????????????????????????????????????????????????????????????????????????????????????????????????????????????????????????????????????????????????????????????????????????????????????????????????????????????????????????????????????????????????????????????????????????????????????????????????????????????????????????????????????????????????????????????????????????????????????????????????????????????????????????????????????????????????????????????????????????????????????????????????????????????????????????????????????????????????????????????????????????????????????????????????????????????????????????????????????????????????????????????????????????????????????????????????????????????????????????????????????????????????????????????????????????????????????????????????????????????????????????????????????????????????????????????????????????????????????????????????????????????????
	Gymnotus_carapo_10041                        ??????????????????????????????????????????????????????????????????????????????????????????????????????????????????????????????????????????????????????????????????????????????????????????????????????????????????????????????????????????????????????????????????????????????????????????????????????????????????????????????????????????????????????????????????????????????????????????????????????????????????????????????????????????????????????????????????????????????????????????????????????????????????????????????????????????????????????????????????????????????????????????????????????????????????????????????????????????????????????????????????????????????????????????????????????????????????????????????????????????????????????????????????????????????????????????????????????????????????????????????????????????????????????????????????????????????????????????????????????????????????????????????????????????????????????????????????????????????????????????????????????????????????????????????????????????????????????????????????????????????????????????????????????????????????????????????????????????????????????????????????????????????????????????????????????????????????????????????????????????????????????????????????????????????????????????????????????????????????????????????????????????????????????????????????????????????????????????????????????????????????????????????????????????????????????????????????????????????????????????????????????????????????????????????????????????????????????????????????????????????????????????????????????????????????????????????????????????????????????????????????????????????????????????????????????????????????????????????????????????????????????????????????????????????????????????????????????????????????????????????????????????????????????????????????????????????????????????????????????????????????????????????????????????????????????????????????????????????????????????????????????????????????????????????????????????????????????????????????????????????????????????????????????????????????????????????????????????????????????????????????????????????????????????????????????????????????????????????????????????????????????????????????????????????????????????????????????????????????????????????????????????????????????????????????????????????????????????????????????????????????????????????????????????????????????????????????????????????????????ATCTACCTGCCCCATCAA??ACATCTCAGCCTGATGAAATTTTGGCTCCCTCCTTCTCCTCTGCATTATGATACAAATTGCAACCGGACTATTTCTAGCCATGCACTACACATCAGATATCTCTACCGCCTTCTCCTCTGTTGCTCACATCTGCCGAGATGTAAATTATGGCTGACTAATTCGAAATATACACGCCAACGGAGCCTCATTTTTCTTTATCTGCATTTATCTCCACGTCGGACGAGGCCTATATTACGGCTCATACCTGTATAAAGAAACATGAAACATCGGCGTTATCCTATTTCTCCTTACAATAATAACTGCTTTCGTTGGATACGTACTTCCATGAGGCCAAATATCATTCTGAGGTGCTACTGTCATTACAAATCTTTTATCAGCCGTCCCATATATAGGGGATGCCCTAGTCCAATGAATCTGAGGGGGATTTTCAGTAGATAATGCAACCCTGACCCGATTTTTCGCATTCCATTTTCTTCTCCCGTTTACAATCATCGCTATAACACTACTCCACGCCCTCTTCCTACATGAAACAGGGTCAAATAACCCAATTGGCCTTAATTCAGACTCAGATAAAATTCCATTCCACCCATACTTTTCATACAAAGACCTCCTAGGCTTTATCATTATATTAACTGCTCTAACCGCCCTCGCATTATTTTCCCCCAACCTACTTGGAGACCCAGAAAACTTTACACCAGCCAACCCACTTATGACACCCCCACACATCAAACCAGAATGATATTTCCTCTTTGCCTATGCCATTCTCCGATCAATTCCAAATAAACTCGGAGGAGTTCTAGCATTACTCTTCTCAATTCTTATCCTCATACTCGTCCCACTACTACACACGTCTAAACAACAAGGCCTCACATTCCGCCCTTTAACTCAACTACTATTCTGAACCCTAGTAGCAGACGTCGCCATTTTAACCTGAATTGGAGGCATACCCGTCGAACACCCCTTTATTATTATTGGGCAAATTGC??????????????????????????????????????????????????????????????????????????????????????????????????????????????????????????????????????????????????????????????????????????????????????????????????????????????????????????????????????????????????????????????????????????????????????????????????????????????????????????????????????????????????????????????????????????????????????????????????????????????????????????????????????????????????????????????????????????????????????????????????????????????????????????????????????????????????????????????????????????????????????????????????????????????????????????????????????????????????????????????????????????????????????????????????????????????????????????????????????????????????????????????????????????????????????????????????????????????????????????????????????????????????????????????????????????????????????????????????????????????????????????????????????????????????????????????????????????????????????????????????????????????????????????????????????????????????????????????????????????????????????????????????????????????????????????????????????????????????????????????????????????????????????????????????????????????????????????????????????????????????????????????????????????????????????????????????????????????????????????????????????????????????????????????????????????????????????????????????????????????????????????????????????????????????????????????????????????????????????????????????????????????????????????????????????????????????????????????????????????????????????????????????????????????????????????????????????????????????????????????????????????????????????????????????????????????????????????????????????????????????????????????????????????????????????????????????????????????????????????????????????????????????????????????????????????????????????????????????????????????????????????????????????????????????????????????????????????????????????????????????????????????????????????????????????????????????????????????????????????????????????????????????????????????????????????????????????????????????????????????????????????????????????????????????????????????????????????
	Gymnotus_carapo_10453                        ??????????????????????????????????????????????????????????????????????????????????????????????????????????????????????????????????????????????????????????????????????????????????????????????????????????????????????????????????????????????????????????????????????????????????????????????????????????????????????????????????????????????????????????????????????????????????????????????????????????????????????????????????????????????????????????????????????????????????????????????????????????????????????????????????????????????????????????????????????????????????????????????????????????????????????????????????????????????????????????????????????????????????????????????????????????????????????????????????????????????????????????????????????????????????????????????????????????????????????????????????????????????????????????????????????????????????????????????????????????????????????????????????????????????????????????????????????????????????????????????????????????????????????????????????????????????????????????????????????????????????????????????????????????????????????????????????????????????????????????????????????????????????????????????????????????????????????????????????????????????????????????????????????????????????????????????????????????????????????????????????????????????????????????????????????????????????????????????????????????????????????????????????????????????????????????????????????????????????????????????????????????????????????????????????????????????????????????????????????????????????????????????????????????????????????????????????????????????????????????????????????????????????????????????????????????????????????????????????????????????????????????????????????????????????????????????????????????????????????????????????????????????????????????????????????????????????????????????????????????????????????????????????????????????????????????????????????????????????????????????????????????????????????????????????????????????????????????????????????????????????????????????????????????????????????????????????????????????????????????????????????????????????????????????????????????????????????????????????????????????????????????????????????????????????????????????????????????????????????????????????????????????????????????????????????????????????????????????????????????????????????????????????????????????????????????????????????????????????????ATCTACCTGCCCCATCAA??ACATCTCAGCCTGATGAAATTTTGGCTCCCTCCTTCTCCTCTGCATTATGATACAAATTGCAACCGGACTATTTCTAGCCATGCACTACACATCAGATATCTCTACCGCCTTCTCCTCTGTTGCTCACATCTGCCGAGATGTAAATTATGGCTGACTAATTCGAAATATACACGCCAACGGAGCCTCATTTTTCTTTATCTGCATTTATCTCCACGTCGGACGAGGCCTATATTACGGCTCATACCTGTATAAAGAAACATGAAACATCGGCGTTATCCTATTTCTCCTTACAATAATAACTGCTTTCGTTGGATACGTACTTCCATGAGGCCAAATATCATTCTGAGGTGCTACTGTCATTACAAATCTTTTATCAGCCGTCCCATATATAGGGGATGCCCTAGTCCAATGAATCTGAGGGGGATTTTCAGTAGATAATGCAACCCTGACCCGATTTTTCGCATTCCATTTTCTTCTCCCATTTACAATCATCGCTATAACACTACTCCACGCCCTCTTCCTACATGAAACAGGGTCAAATAACCCAATTGGCCTTAATTCAGACTCAGATAAAATTCCATTCCACCCATACTTTTCATACAAAGACCTCCTAGGCTTTATCATTATATTAACTGCTCTAACCACCCTCGCATTATTTTCCCCCAACCTACTTGGAGACCCAGAAAACTTTACACCAGCCAACCCACTTATGACACCCCCACACATCAAACCAGAATGATATTTCCTCTTTGCCTATGCCATTCTCCGATCAATTCCAAATAAACTCGGAGGAGTTCTAGCATTACTCTTCTCAATTCTTATCCTCATACTCGTCCCACTACTACACACGTCTAAACAACAAGGCCTCACATTCCGCCCTTTAACTCAACTACTATTCTGAACCCTAGTAGCAGACGTCGCCATTTTAACCTGAATTGGAGGCATACCCGTCGAACACCCCTTTATTATTATTGGGCAAATTGCTTCAATCCTCTACTTCGCCATTTTCCTCATCCTCTTTCCATTAA??????????????????????????????????????????????????????????????????????????????????????????????????????????????????????????????????????????????????????????????????????????????????????????????????????????????????????????????????????????????????????????????????????????????????????????????????????????????????????????????????????????????????????????????????????????????????????????????????????????????????????????????????????????????????????????????????????????????????????????????????????????????????????????????????????????????????????????????????????????????????????????????????????????????????????????????????????????????????????????????????????????????????????????????????????????????????????????????????????????????????????????????????????????????????????????????????????????????????????????????????????????????????????????????????????????????????????????????????????????????????????????????????????????????????????????????????????????????????????????????????????????????????????????????????????????????????????????????????????????????????????????????????????????????????????????????????????????????????????????????????????????????????????????????????????????????????????????????????????????????????????????????????????????????????????????????????????????????????????????????????????????????????????????????????????????????????????????????????????????????????????????????????????????????????????????????????????????????????????????????????????????????????????????????????????????????????????????????????????????????????????????????????????????????????????????????????????????????????????????????????????????????????????????????????????????????????????????????????????????????????????????????????????????????????????????????????????????????????????????????????????????????????????????????????????????????????????????????????????????????????????????????????????????????????????????????????????????????????????????????????????????????????????????????????????????????????????????????????????????????????????????????????????????????????????????????????????????????????????????????????????????????
	Gymnotus_carapo_10459                        ??????????????????????????????????????????????????????????????????????????????????????????????????????????????????????????????????????????????????????????????????????????????????????????????????????????????????????????????????????????????????????????????????????????????????????????????????????????????????????????????????????????????????????????????????????????????????????????????????????????????????????????????????????????????????????????????????????????????????????????????????????????????????????????????????????????????????????????????????????????????????????????????????????????????????????????????????????????????????????????????????????????????????????????????????????????????????????????????????????????????????????????????????????????????????????????????????????????????????????????????????????????????????????????????????????????????????????????????????????????????????????????????????????????????????????????????????????????????????????????????????????????????????????????????????????????????????????????????????????????????????????????????????????????????????????????????????????????????????????????????????????????????????????????????????????????????????????????????????????????????????????????????????????????????????????????????????????????????????????????????????????????????????????????????????????????????????????????????????????????????????????????????????????????????????????????????????????????????????????????????????????????????????????????????????????????????????????????????????????????????????????????????????????????????????????????????????????????????????????????????????????????????????????????????????????????????????????????????????????????????????????????????????????????????????????????????????????????????????????????????????????????????????????????????????????????????????????????????????????????????????????????????????????????????????????????????????????????????????????????????????????????????????????????????????????????????????????????????????????????????????????????????????????????????????????????????????????????????????????????????????????????????????????????????????????????????????????????????????????????????????????????????????????????????????????????????????????????????????????????????????????????????????????????????????????????????????????????????????????????????????????????????????????????????????????????????????????????????????????ATCTACCTGCCCCATCAA??ACATCTCAGCCTGATGAAATTTTGGCTCCCTCCTTCTCCTCTGCATTACAATACAAATTGCAACCGGACTATTTCTAGCCATGCACTACACATCAGATATCTCTACCGCCTTCTCCTCTGTTGCTCACATCTGCCGAGATGTAAATTATGGCTGACTAATTCGAAATATACACGCCAACGGAGCCTCATTTTTCTTTATCTGCATTTATCTCCACGTCGGACGAGGCCTATATTACGGCTCATACCTGTATAAAGAAACATGAAACATCGGCGTTATCCTATTTCTCCTTACAATAATAACTGCCTTCGTTGGATATGTACTTCCATGAGGCCAAATATCATTCTGAGGTGCTACTGTCATTACAAATCTTTTATCAGCCGTCCCATATATAGGAGACGCCCTAGTCCAATGAATCTGAGGGGGATTTTCAGTAGATAATGCAACCCTAACCCGATTTTTCGCATTCCATTTTCTTCTCCCATTTACAATCATCGCTATAACACTACTCCACGCCCTCTTCCTACACGAAACAGGGTCAAATAACCCAATTGGCCTTAATTCAGACTCAGATAAAATTCCATTCCACCCATACTTTTCATACAAAGACCTCCTAGGCTTTATCATCATATTAGCTGCTCTAACCACCCTCGCATTATTTTCCCCCAACCTACTTGGAGACCCAGAAAACTTTACACCAGCCAACCCACTTATGACACCCCCACACATCAAACCAGAATGATATTTCCTATTTGCCTATGCCATTCTCCGATCAATTCCAAATAAACTCGGAGGAGTTCTAGCATTACTCTTCTCAATTCTTATCCTCATACTCGTCCCACTACTACACACGTCTAAACAACAAGGCCTTACATTCCGCCCTTTAACTCAACTACTATTCTGAACCCTAGTAGCAGACGTCGCCATTTTAACCTGAATTGGAGGCATACCCGTCGAACACCCCTTTATTATTATTGGGCAAATTGCTTCAATCCTCTACTTCGCCATTTTCCTCATCCTCTTTCCACTAA??????????????????????????????????????????????????????????????????????????????????????????????????????????????????????????????????????????????????????????????????????????????????????????????????????????????????????????????????????????????????????????????????????????????????????????????????????????????????????????????????????????????????????????????????????????????????????????????????????????????????????????????????????????????????????????????????????????????????????????????????????????????????????????????????????????????????????????????????????????????????????????????????????????????????????????????????????????????????????????????????????????????????????????????????????????????????????????????????????????????????????????????????????????????????????????????????????????????????????????????????????????????????????????????????????????????????????????????????????????????????????????????????????????????????????????????????????????????????????????????????????????????????????????????????????????????????????????????????????????????????????????????????????????????????????????????????????????????????????????????????????????????????????????????????????????????????????????????????????????????????????????????????????????????????????????????????????????????????????????????????????????????????????????????????????????????????????????????????????????????????????????????????????????????????????????????????????????????????????????????????????????????????????????????????????????????????????????????????????????????????????????????????????????????????????????????????????????????????????????????????????????????????????????????????????????????????????????????????????????????????????????????????????????????????????????????????????????????????????????????????????????????????????????????????????????????????????????????????????????????????????????????????????????????????????????????????????????????????????????????????????????????????????????????????????????????????????????????????????????????????????????????????????????????????????????????????????????????????????????????????????????????
	Gymnotus_carapo_10460                        ??????????????????????????????????????????????????????????????????????????????????????????????????????????????????????????????????????????????????????????????????????????????????????????????????????????????????????????????????????????????????????????????????????????????????????????????????????????????????????????????????????????????????????????????????????????????????????????????????????????????????????????????????????????????????????????????????????????????????????????????????????????????????????????????????????????????????????????????????????????????????????????????????????????????????????????????????????????????????????????????????????????????????????????????????????????????????????????????????????????????????????????????????????????????????????????????????????????????????????????????????????????????????????????????????????????????????????????????????????????????????????????????????????????????????????????????????????????????????????????????????????????????????????????????????????????????????????????????????????????????????????????????????????????????????????????????????????????????????????????????????????????????????????????????????????????????????????????????????????????????????????????????????????????????????????????????????????????????????????????????????????????????????????????????????????????????????????????????????????????????????????????????????????????????????????????????????????????????????????????????????????????????????????????????????????????????????????????????????????????????????????????????????????????????????????????????????????????????????????????????????????????????????????????????????????????????????????????????????????????????????????????????????????????????????????????????????????????????????????????????????????????????????????????????????????????????????????????????????????????????????????????????????????????????????????????????????????????????????????????????????????????????????????????????????????????????????????????????????????????????????????????????????????????????????????????????????????????????????????????????????????????????????????????????????????????????????????????????????????????????????????????????????????????????????????????????????????????????????????????????????????????????????????????????????????????????????????????????????????????????????????????????????????????????????????????????????????????????????????ATCTACCTGCCCCATCAA??ACATCTCAGCCTGATGAAATTTTGGCTCCCTCCTTCTCCTCTGCATTATAATACAAATTGCAACCGGACTATTTCTAGCCATGCACTACACATCAGATATCTCTACCGCCTTCTCCTCTGTTGCTCACATCTGCCGAGATGTAAATTATGGCTGACTAATTCGAAATATACACGCCAACGGAGCCTCATTTTTCTTTATCTGCATTTATTTCCACGTCGGACGAGGCCTATATTACGGCTCATACCTGTATAAAGAAACATGAAACATCGGCGTTATCCTATTTCTCCTTACAATAATAACTGCCTTCGTTGGATACGTACTTCCATGAGGCCAAATATCATTCTGAGGTGCTACTGTCATTACAAATCTTTTATCAGCCGTCCCATATATAGGGGACGCCCTAGTCCAATGAATCTGAGGGGGATTTTCAGTAGATAATGCAACCCTAACCCGATTTTTCGCATTCCATTTTCTTCTCCCATTTACAATCATCGCTATAACACTACTCCACGCCCTCTTCCTACACGAAACAGGGTCAAATAACCCAATTGGCCTTAATTCAGACTCAGATAAAATTCCATTCCACCCATACTTTTCATACAAAGACCTCCTAGGCTTTATCATCATATTAGCTGCTCTAACCGCCCTCGCATTATTTTCCCCCAACCTACTTGGAGACCCAGAAAACTTTACACCAGCCAACCCACTTATGACACCCCCACACATCAAACCAGAATGATATTTCCTATTTGCCTATGCCATTCTCCGATCAATTCCAAATAAACTCGGAGGAGTTCTAGCATTACTCTTCTCAATTCTTATCCTCATACTCGTCCCACTACTACACACGTCTAAACAACAAGGCCTTACATTCCGCCCTTTAACTCAACTACTATTCTGAACCCTAGTAGCAGACGTCGCCATTTTAACCTGAATTGGAGGCATACCCGTCGAACACCCCTTTATTATTATTGGGCAAATTGCTTCAATCCTCTACTTCGCCATTTTCCTCATCCTCTTTCCACTAA??????????????????????????????????????????????????????????????????????????????????????????????????????????????????????????????????????????????????????????????????????????????????????????????????????????????????????????????????????????????????????????????????????????????????????????????????????????????????????????????????????????????????????????????????????????????????????????????????????????????????????????????????????????????????????????????????????????????????????????????????????????????????????????????????????????????????????????????????????????????????????????????????????????????????????????????????????????????????????????????????????????????????????????????????????????????????????????????????????????????????????????????????????????????????????????????????????????????????????????????????????????????????????????????????????????????????????????????????????????????????????????????????????????????????????????????????????????????????????????????????????????????????????????????????????????????????????????????????????????????????????????????????????????????????????????????????????????????????????????????????????????????????????????????????????????????????????????????????????????????????????????????????????????????????????????????????????????????????????????????????????????????????????????????????????????????????????????????????????????????????????????????????????????????????????????????????????????????????????????????????????????????????????????????????????????????????????????????????????????????????????????????????????????????????????????????????????????????????????????????????????????????????????????????????????????????????????????????????????????????????????????????????????????????????????????????????????????????????????????????????????????????????????????????????????????????????????????????????????????????????????????????????????????????????????????????????????????????????????????????????????????????????????????????????????????????????????????????????????????????????????????????????????????????????????????????????????????????????????????????????????????????
	Gymnotus_carapo_10461                        ??????????????????????????????????????????????????????????????????????????????????????????????????????????????????????????????????????????????????????????????????????????????????????????????????????????????????????????????????????????????????????????????????????????????????????????????????????????????????????????????????????????????????????????????????????????????????????????????????????????????????????????????????????????????????????????????????????????????????????????????????????????????????????????????????????????????????????????????????????????????????????????????????????????????????????????????????????????????????????????????????????????????????????????????????????????????????????????????????????????????????????????????????????????????????????????????????????????????????????????????????????????????????????????????????????????????????????????????????????????????????????????????????????????????????????????????????????????????????????????????????????????????????????????????????????????????????????????????????????????????????????????????????????????????????????????????????????????????????????????????????????????????????????????????????????????????????????????????????????????????????????????????????????????????????????????????????????????????????????????????????????????????????????????????????????????????????????????????????????????????????????????????????????????????????????????????????????????????????????????????????????????????????????????????????????????????????????????????????????????????????????????????????????????????????????????????????????????????????????????????????????????????????????????????????????????????????????????????????????????????????????????????????????????????????????????????????????????????????????????????????????????????????????????????????????????????????????????????????????????????????????????????????????????????????????????????????????????????????????????????????????????????????????????????????????????????????????????????????????????????????????????????????????????????????????????????????????????????????????????????????????????????????????????????????????????????????????????????????????????????????????????????????????????????????????????????????????????????????????????????????????????????????????????????????????????????????????????????????????????????????????????????????????????????????????????????????????????????????????ATCTACCTGCCCCATCAA??ACATCTCAGCCTGATGAAATTTTGGCTCCCTCCTTCTCCTCTGCATTATAATACAAATTGCAACCGGACTATTTCTAGCCATGCACTACACATCAGATATCTCTACCGCCTTCTCCTCTGTTGCTCACATCTGCCGAGATGTAAATTATGGCTGACTAATTCGAAATATACACGCCAACGGAGCCTCATTTTTCTTTATCTGCATTTATTTCCACGTCGGACGAGGCCTATATTACGGCTCATACCTGTATAAAGAAACATGAAACATCGGCGTTATCCTATTTCTCCTTACAATAATAACTGCCTTCGTTGGATACGTACTTCCATGAGGCCAAATATCATTCTGAGGTGCTACTGTCATTACAAATCTTTTATCAGCCGTCCCATATATAGGGGACGCCCTAGTCCAATGAATCTGAGGGGGATTTTCAGTAGATAATGCAACCCTAACCCGATTTTTCGCATTCCATTTTCTTCTCCCATTTACAATCATCGCTATAACACTACTCCACGCCCTCTTCCTACACGAAACAGGATCAAATAACCCAATTGGCCTTAATTCAGACTCAGATAAAATTCCATTCCACCCATACTTTTCATACAAAGACCTCCTAGGCTTTATCATCATATTAACTGCTCTAACCGCCCTCGCATTATTTTCCCCCAACCTACTTGGAGACCCAGAAAACTTTACACCAGCCAACCCACTTATGACACCCCCACACATCAAACCAGAATGATATTTCCTATTTGCCTATGCCATTCTCCGATCAATTCCAAATAAACTCGGAGGAGTTCTAGCATTACTCTTCTCAATTCTTATCCTCATACTCGTCCCACTACTACACACGTCTAAACAACAAGGCCTTACATTCCGCCCTTTAACTCAACTACTATTCTGAACCCTAGTAGCAGACGTCGCCATTTTAACCTGAATTGGAGGCATACCCGTCGAACACCCCTTTATTATTATTGGGCAAATTGCTTCAATCCTCTACTTCGCCATTTTCCTCATCCTCTTTCCACTAA??????????????????????????????????????????????????????????????????????????????????????????????????????????????????????????????????????????????????????????????????????????????????????????????????????????????????????????????????????????????????????????????????????????????????????????????????????????????????????????????????????????????????????????????????????????????????????????????????????????????????????????????????????????????????????????????????????????????????????????????????????????????????????????????????????????????????????????????????????????????????????????????????????????????????????????????????????????????????????????????????????????????????????????????????????????????????????????????????????????????????????????????????????????????????????????????????????????????????????????????????????????????????????????????????????????????????????????????????????????????????????????????????????????????????????????????????????????????????????????????????????????????????????????????????????????????????????????????????????????????????????????????????????????????????????????????????????????????????????????????????????????????????????????????????????????????????????????????????????????????????????????????????????????????????????????????????????????????????????????????????????????????????????????????????????????????????????????????????????????????????????????????????????????????????????????????????????????????????????????????????????????????????????????????????????????????????????????????????????????????????????????????????????????????????????????????????????????????????????????????????????????????????????????????????????????????????????????????????????????????????????????????????????????????????????????????????????????????????????????????????????????????????????????????????????????????????????????????????????????????????????????????????????????????????????????????????????????????????????????????????????????????????????????????????????????????????????????????????????????????????????????????????????????????????????????????????????????????????????????????????????????????
	Gymnotus_carapo_10462                        ??????????????????????????????????????????????????????????????????????????????????????????????????????????????????????????????????????????????????????????????????????????????????????????????????????????????????????????????????????????????????????????????????????????????????????????????????????????????????????????????????????????????????????????????????????????????????????????????????????????????????????????????????????????????????????????????????????????????????????????????????????????????????????????????????????????????????????????????????????????????????????????????????????????????????????????????????????????????????????????????????????????????????????????????????????????????????????????????????????????????????????????????????????????????????????????????????????????????????????????????????????????????????????????????????????????????????????????????????????????????????????????????????????????????????????????????????????????????????????????????????????????????????????????????????????????????????????????????????????????????????????????????????????????????????????????????????????????????????????????????????????????????????????????????????????????????????????????????????????????????????????????????????????????????????????????????????????????????????????????????????????????????????????????????????????????????????????????????????????????????????????????????????????????????????????????????????????????????????????????????????????????????????????????????????????????????????????????????????????????????????????????????????????????????????????????????????????????????????????????????????????????????????????????????????????????????????????????????????????????????????????????????????????????????????????????????????????????????????????????????????????????????????????????????????????????????????????????????????????????????????????????????????????????????????????????????????????????????????????????????????????????????????????????????????????????????????????????????????????????????????????????????????????????????????????????????????????????????????????????????????????????????????????????????????????????????????????????????????????????????????????????????????????????????????????????????????????????????????????????????????????????????????????????????????????????????????????????????????????????????????????????????????????????????????????????????????????????????????????ATCTACCTGCCCCATCAA??ACATCTCAGCCTGATGAAATTTTGGCTCCCTCCTTCTCCTCTGCATTATAATACAAATTGCAACCGGACTATTTCTAGCCATGCACTACACATCAGATATCTCTACCGCCTTCTCCTCTATTGCTCACATCTGCCGAGATGTAAATTATGGCTGACTAATTCGAAATATACACGCCAACGGAGCCTCATTTTTCTTTATCTGCATTTATCTCCACGTCGGACGAGGCCTATATTACGGCTCATACCTGTATAAAGAAACATGAAACATCGGCGTTATCCTATTTCTCCTTACAATAATAACTGCCTTCGTTGGATACGTACTTCCATGAGGCCAAATATCATTCTGAGGTGCTACTGTCATTACAAATCTTTTATCAGCCGTCCCATATATAGGGGACGCCCTAGTCCAATGAATCTGAGGGGGATTTTCAGTAGATAATGCAACCCTAACCCGATTTTTCGCATTCCATTTTCTTCTCCCATTTACAATCATCGCTATAACACTACTCCACGCCCTCTTCCTACACGAAACAGGGTCAAATAACCCAATTGGCCTTAATTCAGACTCAGATAAAATTCCATTCCACCCATACTTTTCATACAAAGACCTCCTAGGCTTTATCATCATATTAGCTGCTCTAACCGCCCTCGCATTATTTTCCCCCAACCTACTTGGAGACCCAGAAAACTTTACACCAGCCAACCCACTTATGACACCCCCACACATCAAACCAGAATGATATTTCCTATTTGCCTATGCCATTCTCCGATCAATTCCAAATAAACTCGGAGGAGTTCTAGCATTACTCTTCTCAATTCTTATCCTCATACTCGTCCCACTACTACACACGTCTAAACAACAAGGCCTTACATTCCGCCCTTTAACTCAACTACTATTCTGAGCCCTAGTAGCAGACGTCGCCATTTTAACCTGAATTGGAGGCATACCCGTCGAACACCCCTTTATTATTATTGGGCAAATTGCTTCAATCCTCTACTTCGCCATTTTCCTCATCCTCTTTCCACTAA??????????????????????????????????????????????????????????????????????????????????????????????????????????????????????????????????????????????????????????????????????????????????????????????????????????????????????????????????????????????????????????????????????????????????????????????????????????????????????????????????????????????????????????????????????????????????????????????????????????????????????????????????????????????????????????????????????????????????????????????????????????????????????????????????????????????????????????????????????????????????????????????????????????????????????????????????????????????????????????????????????????????????????????????????????????????????????????????????????????????????????????????????????????????????????????????????????????????????????????????????????????????????????????????????????????????????????????????????????????????????????????????????????????????????????????????????????????????????????????????????????????????????????????????????????????????????????????????????????????????????????????????????????????????????????????????????????????????????????????????????????????????????????????????????????????????????????????????????????????????????????????????????????????????????????????????????????????????????????????????????????????????????????????????????????????????????????????????????????????????????????????????????????????????????????????????????????????????????????????????????????????????????????????????????????????????????????????????????????????????????????????????????????????????????????????????????????????????????????????????????????????????????????????????????????????????????????????????????????????????????????????????????????????????????????????????????????????????????????????????????????????????????????????????????????????????????????????????????????????????????????????????????????????????????????????????????????????????????????????????????????????????????????????????????????????????????????????????????????????????????????????????????????????????????????????????????????????????????????????????????????????????
	Gymnotus_carapo_32294                        ???????????????????????????????????????????????????????????????????????????????????????????????????????????????????????????????????????????????????????????????????????????????????????????????????????????????????????????????????????????????????????????????????????????????????????????????????????????????????????????????????????????????????????????????????????????????????????????????????????????????????????????????????????????????????????????????????????????????????????????????????????????????????????????????????????????????????????????????????????????????????????????????????????????????????????????????????????????????????????????????????????????????????????????????????????????????????????????????????????????????????????????????????????????????????????????????????????????????????????????????????????????????????????????????????????????????????????????????????????????????????????????????????????????????????????????????????????????????????????????????????TTTAACGGCCGCGGTATCCTGACCGTGCGAAGGTAGCGCAATCACTTGTCTTTTAAATAAGGACCTGTATGAATGGCAAAACGAGGGCTTAACTGTCTCCCTTTACAAGTCAGTGAAATTGACCTGCCCGTGCAGATGCGGACATAATAATACAAGACGAGAAGACCCTTTGGAGCTTAAGACAT?AAGCCAACTATGTTAATAGCCTATT??TAAATAGGCTAAACT???GTAACACTGG???CCTCAGTCTTCGGTTGGGGCGACCACGGAGTAAAACAAAACCTCCACGCGGA?TAGGG??AATATCCTAAAACCAAGAGAGACATCTCCAAGTCACAGAACATCTGACCAAATA?GATCCGGCC?TCCCGGCCGATCAACGAACCAAGTTACCCAAGGGATAACAGCGCAATCCCCTTTCAGAGTCCCTATCGACAAGGGGGTTTACGACCTCGATGTTGGATCAGGACATCCTAATGGTGCAGCCGCTATTAAGGGTTCGTTTGTTCAACGATTAAAGTCCTAC???????????????????????????????????????????????????????????????????????????????????????????????????????????????????????????????????????????????????????????????????????????????GGTACCCTCTATATAGTATTTGGTGCCTGGGCCGGAATAGTTGGCACAGCTTTAAGCCTCTTCATCCGAGCAGAACTAAGTCAACCCGGAGCCCTCCTAGGCGATGATCAAATTTATAATGTAATTGTTACTGCCCACGCTTTCGTAATGATTTTCTTTATAGTAATACCTATTATGATCGGAGGCTTCGGAAACTGGTTAATTCCACTAATAATTGGAGCTCCAGACATAGCATTTCCCCGAATAAATAACATAAGCTTCTGGCTTCTTCCCCCTTCTTTTTTACTCCTCCTTGCATCATCTGGAGTTGAAGCTGGAGCTGGAACAGGCTGGACAGTATATCCCCCTCTCGCAGGTAATCTTGCCCATGCAGGTGCTTCAGTAGACCTAACTATCTTCTCCCTTCACCTAGCCGGAGTTTCCTCTATTCTAGGGTCTATTAATTTCATTACCACAATTATTAATATGAAACCCCCAGCTATTTCTCAATATCAAACCCCATTATTTATTTGGGCACTTCTAATTACCACTGTCCTTTTACTCCTTTCCCTTCCCGTGTTAGCCGCTGGAATTACTATGTTATTAACAGATCGAAACCTAAACACAACCTTCTTTGACCCAGCAGGCGGTGGAGATCCCATTCTCTATCAACACTTATC????????????????????????????????????????????????????????????????????????????CATCAA??ACATCTCAGCCTGATGAAATTTTGGCTCCCTCCTTCTCCTCTGCATTATAATACAAATTGCAACCGGACTATTTCTAGCCATGCACTACACATCAGATATCTCTACCGCCTTCTCCTCTGTTGCCCATATCTGCCGAGATGTAAATTATGGCTGACTAATTCGAAATATACACGCCAACGGAGCCTCATTTTTCTTTATCTGCATTTACCTCCATGTCGGACGAGGCCTATATTACGGCTCATACTTATACAAAGAAACATGAAACATCGGCGTTATTCTATTTCTCCTTACAATAATAACTGCCTTCGTTGGATACGTACTTCCATGAGGCCAAATATCATTTTGAGGTGCCACTGTCATTACAAATCTTTTATCAGCCGTCCCATATATAGGGGACGCCCTAGTCCAATGAATCTGAGGGGGATTTTCAGTAGATAATGCAACCCTGACCCGATTTTTCGCATTCCATTTTCTTCTCCCATTTACAATTATCGCTATAACACTACTCCACGCCCTCTTCCTACACGAAACAGGATCAAACAACCCAATTGGCCTAAATTCAGACTCAGACAAAATTCCATTCCACCCATATTTTTCATACAAAGACCTCCTAGGCTTTATTATTATATTAGCTGCTCTAACTGCCCTCGCATTATTTTCTCCCAACTTACTTGGAGACCCAGAAAACTTTACACCAGCCAACCCACTTAT?ACACCACCACACATCAAACCAGAATGATATTTCCTATTTGCCTATGCCATTCTCCGATCCATTCCAAACAAGCTCGGAGGAGTTCTAGCATTACTCTTCTCAATTCTTATCCTCATGCTCGTCCCACTACTACACACGTCCAAACAACAAGGCCTCACATTCCGCCCTTTAACTCAACTACTATTCTGAACCCTAGTAGCAGACGTCGCCATTTTAACCTGAATTGGAGGCATACCCGTCGAACACCCCTTTATTATTATTGGGCAAATTGCTTCAATCCTCTACTTCGCTATTTTCCTCATCCTCTTCCC???????????????????????????????????????????????????????????????????????????????????????????????????????????????????????????????????????????????????????????????????????????????????????????????????????????????????????????????CTTGGTATCTTCCACCATTGCGCTGCCCAGCTGTCTCTCTGCTGGAAGCTCGTGACGGAAGCCCTGAGTGATACCTCATCCATGGTGGACGAACACCCAACAATGAGCTGTCATCAAGCCTGTACATGCTTAGTGTGGACAGTCGTGGATGCAATCGGAAGGTCACACTGAGATGCCAGGAAAAAGAAATGGCTGGAGAGGCTCCAGGGCCCCGGTATGGCCACACCATCAGTGTAGTCCACAGCAGGGGTAAAACCGCATGTGTGGTGTTCGGCGGCAGGAGGTACCTCCCGCCTGCCGAGAGAACCACAGAGAACTGGAACACTGTGTCAGACTGTCCACCCCTGGTGTACCTCATTGATCTGGAGTTTGGCTGCTGTTCGGCACACACCCTCCCGGAACTCACAGATGGCCAATCGTTCCACCTGGCACTGGCACGAGAGGACTGTGTGTACTTCCTGGGTGGACACATTCTCTCCACTGACTGCCGACCACCTCGCCTGTTCAGGCTGCGTGTAGAGCTCCTCTTGGGTAGTCCACTGCTCTCCTGTGATGTCCTTAATGATGGCTTCTCCATTACAAGCGCCATCTCAACTCCCACAGGCTCTGCCCATGAGTACATCATCCTTGGCGGATACCAGTCCGAGTCCCAGAAGCGGATGCAATGCACATACGTCGCACTAGATGATGTGGGTATTCGCATTGAGTCTCGAGAGCCACCACAGTGGAGCAGCGAGATCAGCCAAAGCCGAACCTGGTTTGGTGGAAGCCTGGAAAAGGGCAGCGCCCTGATCGCTGTTCCTTTAGAGGGCAACTCAGCATCTCCAGATGTATATAACTTTTCCCAGGTAAGCTTCCAGCAGGAGGCAGAAGGAGAGGATACAACCCAGACATGCAGCCAAGAGTCCACTGACTTTGAGGATTCAGCTCCTTTAGAGGATTCAGAAGAGCTGTACTTTGGACGTGAGCC????????????????????????????????????????????????????????????????????????????????????????????????????????????????????????????????????????????????????????????????????????TTGGCTTTGAACGGTTTTCCTTCTCGGGAACACTCTTCCCAAAAGCAGATATGATTCGACTGTTCTGGTCCTCCGACGTGTTCCACGGTGAGATGGGTCACAAGCTCGTGCATGGTGCTAAAAGTTTTGTTGCACGACTTTTTCGGGTTAGTGAGTTGCTCCGGTTCAATCCACTTGCAGATGAGCTCTTGTTTGATCGGTTGTCTCATGTAACGGAAAAAGGCCCCAGCCCCGTGATGGGCAGCCATATTCATGTTCATGGGGCCGTAACCGTGCAACTGTGTCGATGCGTAGTGCTCCGACCTCGGGCTTGTAACATGGCCGTACTGATCGGCCCTACCGTACATGTCCCCGGAAAAGCCCAAACGCATCTGACTGTTCACCACGTTCGAGGACGCGTGCGTCGCCGCTTGCTCGTGCAGTCCCGGGAAAAGCAGGTGTCCAGCAGCATCGGAGTGTCCATGTGGCCCCGCGAAACTTCCAGCTGCAGAGGCGAAAAGACTGTGTTGCGCGCTGGTGGCGTCTCCGAAGCCTCGGTTCCGAAACAGGAAGTCCCGGGTAGAGTTGAAAGCCGCTGTGGAGTAGGAGCTGACATGAGGCGCGTGATGATGGTGTCCCAAGGCTGCGGCCGCGTAGCCGGGTGCCTGCGAAGAAAACGCCGTTTGCCCGGAACCAAGATCATGGGAACTGTGGTTGATTTTAAAAGCGCCCATACCGTCGGCAAACGGATTTATCCCC
	Gymnotus_carapo_35859                        ????????????????????????????????????????????????????????????????????????????????????????????????????????????????????????????????????????????????????????????????????????????????????????????????????????????????????????????????????????????????????????????????????????????????????????????????????????????????????????????????????????????????????????????????????????????????????????????????????????????????????????????????????????????????????????????????????????????????????????????????????????????????????????????????????????????????????????????????????????????????????????????????????????????????????????????????????????????????????????????????????????????????????????????????????????????????????????????????????????????????????????????????????????????????????????????????????????????????????????????????????????????????????????????????????????????????????????????????????????????????????????????????????????????????????????????????????????????????????????????????????????????????????????ACCGTGCGAAGGTAGCGCAATCACTTGTCTTTTAAATAAGGACCTGTATGAATGGCAAAACGAGGGCTTAACTGTCTCCCTTTACAAGTCAGTGAAATTGACCTGCCCGTGCAGATGCGGGCATAACAATACAAGACGAGAAGACCCTTTGGAGCTTAAGACAT?AAGCCAACTATGTTAATAACCTATT??TAAATAGCCTAAACT???GTAACACTGG???CCTCAGTCTTCGGTTGGGGCGACCACGGAGTAAAACAAAACCTCCACGCGGA?TAGGG??AATACCCTAAAACCAAGAGAGACATCTCCAAGCCACAGAACATCTGACCACATA?GATCCGGCC?TCCCGGCCGATCAACGAACCAAGTTACCCAAGGGATAACAGCGCAATCCCCTTCCAGAGTCCCTATCGACAAGGGGGTTTACGACCTCGATGTTGGATCAGGACATCCTAATGGTGCAGCCGCTATTAAGGGTTCGTTTGTTCAACGATTAAAGTCCTAC???????????????????????????????????????????????????????????????????????????????????????????????????????????????????????????????????????????????????????????????????????????????GGTACCCTCTATATAGTATTTGGTGCCTGGGCCGGAATAGTTGGCACAGCTTTAAGCCTCCTTATCCGAGCAGAACTAAGTCAACCCGGAGCCCTCCTAGGCGATGATCAAATTTATAATGTAATTGTTACTGCCCACGCTTTCGTAATAATTTTCTTTATAGTAATGCCTATCATGATTGGAGGCTTCGGAAACTGGTTAATTCCACTAATAATTGGAGCTCCAGACATAGCATTTCCCCGAATAAATAACATAAGCTTCTGGCTTCTTCCCCCTTCTTTTTTACTTCTCCTTGCATCATCCGGAGTTGAAGCCGGAGCTGGAACAGGCTGGACAGTATACCCCCCTCTCGCAGGCAATCTTGCCCATGCAGGCGCTTCAGTAGACTTAACTATCTTCTCCCTTCACCTAGCCGGAGTTTCCTCTATTCTAGGGTCTATTAATTTTATTACCACAATTATTAATATGAAACCTCCAGCCATTTCTCAGTATCAAACCCCATTATTTATTTGGGCACTTCTAATTACTACTGTCCTTTTACTCCTCTCCCTTCCCGTATTAGCCGCTGGAATTACTATGTTATTAACAGATCGAAACTTAAACACAACCTTCTTTGACCCAGCAGGCGGTGGAGATCCCATTCTCTATCAACACTTATC????????????????????????????????????????????????????????????????????????????CATCAA??ACATCTCAGCCTGATGAAATTTTGGCTCCCTCCTTCTCCTCTGCATTATGATACAAATTGCAACCGGACTATTTCTAGCCATGCACTACACATCAGATATCTCTACCGCCTTCTCCTCTGTTGCTCACATCTGCCGAGATGTAAATTATGGCTGACTAATTCGAAATATACACGCCAACGGAGCCTCATTTTTCTTTATCTGCATTTATCTCCACATCGGACGAGGCCTATATTACGGCTCATACCTGTACAAAGAAACATGAAACATCGGCGTTATCCTATTTCTCCTTACAATAATAACTGCTTTCGTTGGATACGTACTTCCATGAGGCCAAATATCATTCTGAGGTGCTACCGTCATTACAAATCTTTTATCAGCCGTCCCTTATATAGGGGACGCCCTAGTCCAATGAATCTGAGGGGGATTTTCAGTAGATAATGCAACCCTGACCCGATTTTTCGCATTCCATTTTCTTCTCCCATTTACAATCATCGCTATAACACTACTCCACGCCCTCTTCCTACACGAAACAGGGTCAAACAACCCAATTGGCCTAAATTCAGACTCAGACAAAATTCCATTCCACCCATACTTTTCATACAAAGACCTCCTAGGCTTTATCATTATATTAACTGCTCTAACCGCCCTCGCATTATTTTCCCCCAACCTACTTGGAGACCCAGAAAACTTTACACCAGCCAACCCACTTATGACACCCCCACACATCAAACCAGAATGATATTTCCTCTTTGCCTATGCCATTCTCCGATCAATTCCAAACAAACTCGGAGGAGTTCTAGCATTACTCTTCTCAATTCTTATCCTCATACTCGTCCCACTACTACACACGTCCAAACAACAAGGCCTCACATTCCGCCCTTTAACTCAACTACTATTCTGAACCCTAGTAGCAGACGTCGCCATTTTAACCTGAATTGGAGGCATACCCGTCGAACACCCCTTTATTATTATTGGGCAAATTGCTTCAATCCTCTACTTCGCCATTTTCCTCATCCTCTTTCC???????????????????????????????????????????????????????????????????????????????????????????????????????????????????????????????????????????????????????????????????????????????????????????????????????????????????????????????CTTGGTATCTTCCACCATTGCGCTGCCCAGCTGTCTCTCTGCTGGAAGCTCGTGACGGAAGCCCTGAGTGATACCTCATCCATGGTGGACGAACACCCAACAATGAGCTGTCATCAAGCCTGTACATGCTTAGTGTGGACAGTCGTGGATGCAATCGGAAGGTCACATTGAGATGCCAGGAAAAAGAAATGGCTGGAGAGGCTCCAGGGCCCCGGTATGGCCACACCATCAGTGTAGTCCACAGCAGGGGTAAAACCGCATGTGTGGTGTTCGGCGGCAGGAGGTACCTCCCGCCTGCCGAGAGAACCACAGAGAACTGGAACACTGTGTCAGACTGTCCACCCCTGGTGTACCTCATTGATCTGGAGTTTGGCTGCTGTTCGGCACACACCCTCCCGGAACTCACAGATGGCCAATCGTTCCACCTGGCACTGGCACGAGAGGACTGTGTGTACTTCCTGGGTGGACACATTCTCTCCACTGACTGCCGACCACCTCGCCTGTTCAGGCTGCGTGTAGAGCTCCTCTTGGGTAGTCCACTGCTCTCCTGTGATGTCCTTAATGATGGCTTCTCCATTACAAGCGCCATCTCAACTCCCACAGGCTCTGCCCATGAGTACATCATCCTTGGCGGATACCAGTCCGAGTCCCAGAAGCGGATGCAATGCACATACGTCGCACTAGATGATGTGGGTATTCGCATTGAGTCTCGAGAGCCACCACAGTGGAGCAGCGAGATCAGCCAAAGCCGAACCTGGTTTGGTGGAAGCCTGGAAAAGGGCAGCGCCCTGATCGCTGTTCCTTTAGAGGGCAATTCAGCATCTCCAGATGTATATAACTTTTCCCAGGTAAGCTTCCAGCAGGAGGCAGAAGGAGAGGATACAACCCAGACATGCAGCCAAGAGTCCACTGACTTTGAGGATTCAGCTCCTTTAGAGGATTCAGAAGAGCTGTACTTTGGACGTGAGCC????????????????????????????????????????????????????????????????????????????????????????????????????????????????????????????????????????????????????????????????????????TTGGCTTTGAACGGTTTTCCTTCTCGGGAACACTCTTCCCAAAAGCAGATATGATTCGACTGTTCTGGTCCTCCGACGTGTTCCACGGTGAGATGGGTCACAAGCTCGTGCATGGTGCTAAAAGTTTTGTTGCACGACTTTTTCGGGTTAGTGAGTTGCTCCGGTTCAATCCACTTGCAGATGAGCTCTTGTTTGATCGGTTGTCTCATGTAACGGAAAAAGGCCCCAGCCCCGTGATGGGCAGCCATATTCATGTTCATGGGGCCGTAACCGTGCAACTGTGTCGATGCGTAGTGCTCCGACCTCGGGCTTGTAACATGGCCGTACTGATCGGCCCTACCGTACATGTCCCCGGAAAAGCCCAAACGCATCTGACTGTTCACCACGTTCGAGGACGCGTGCGTCGCCGCTTGCTCGTGCAGTCCCGGGAAAAGCAGGTGTCCAGCAGCATCGGAGTGTCCATGTGGCCCCGCGAAACTTCCAGCTGCAGAGGCGAAAAGACTGTGTTGCGCGCTGGTGGCGTCTCCGAAGCCTCGGTTCCGAAACAGGAAGTCCCGGGTAGAGTTGAAAGCCGCCGTGGAGTAGGAGCTGACATGAGGCGCGTGATGATGGTGTCCCAAGGCTGCGGCCGCGTAGCCGGGTGCCTGCGAAGAAAACGCCGTTTGCCCGGAACCAAGATCATGGGAACTGTGGTTGATTTTAAAAGCGCCCATACCGTCGGCAAACGGATTTATCCCC
	Gymnotus_carapo_36951                        ???????????????????????????????????????????????????????????????????????????????????????????????????????????????????????????????????????????????????????????????????????????????????????????????????????????????????????????????????????????????????????????????????????????????????????????????????????????????????????????????????????????????????????????????????????????????????????????????????????????????????????????????????????????????????????????????????????????????????????????????????????????????????????????????????????????????????????????????????????????????????????????????????????????????????????????????????????????????????????????????????????????????????????????????????????????????????????????????????????????????????????????????????????????????????????????????????????????????????????????????????????????????????????????????????????????????????????????????????????????????????????????????????????????????????????????????????????????????????????????????????TTTAACGGCCGCGGTATCCTGACCGTGCGAAGGTAGCGCAATCACTTGTCTTTTAAATAAGGACCTGTATGAATGGCAAAACGAGGGCTTAACTGTCTCCCTTTACAAGTCAGTGAAATTGACCTGCCCGTGCAGATGCGGACATAATAATACAAGACGAGAAGACCCTTTGGAGCTTAAGACAT?AAGCCAACTATGTTAATAGCCTATT??TAAATAGGCTAAACT???GTAACACTGG???CCTCAGTCTTCGGTTGGGGCGACCACGGAGTAAAACAAAACCTCCACGCGGA?TAGGG??AATACCCTAAAACCAAGAGAGACATCTCCAAGTCACAGAACATCTGACCAAATA?GATCCGGCC?TCCCGGCCGATCAACGAACCAAGTTACCCAAGGGATAACAGCGCAATCCCCTTCCAGAGTCCCTATCGACAAGGGGGTTTACGACCTCGATGTTGGATCAGGACATCCTAATGGTGCAGCCGCTATTAAGGGTTCGTTTGTTCAACGATTAAAGTCCTAC???????????????????????????????????????????????????????????????????????????????????????????????????????????????????????????????????????????????????????????????????????????????GGTACCCTCTATATAGTATTTGGTGCCTGGGCCGGAATAGTTGGCACAGCTTTAAGCCTCCTTATCCGAGCAGAACTAAGTCAACCCGGAGCCCTCCTAGGCGATGATCAAATTTATAATGTAATTGTTACTGCCCACGCTTTCGTAATGATTTTCTTTATAGTAATACCTATTATGATCGGAGGCTTCGGAAACTGGTTAATTCCACTAATAATTGGAGCTCCAGACATAGCATTTCCCCGAATAAATAACATAAGCTTCTGGCTTCTTCCCCCTTCTTTTTTGCTCCTCCTTGCATCATCTGGAGTTGAAGCTGGAGCTGGAACAGGCTGGACAGTGTATCCCCCTCTCGCAGGTAATCTTGCCCATGCAGGTGCTTCAGTAGACCTAACTATCTTCTCCCTTCACCTAGCCGGAGTTTCCTCCATTCTAGGGTCTATTAATTTTATTACCACAATTATTAATATGAAACCTCCAGCTATTTCTCAATATCAAACCCCATTATTTATTTGGGCGCTTCTAATTACCACTGTCCTTTTACTCCTTTCCCTTCCCGTGTTAGCCGCTGGAATTACTATGTTATTAACAGATCGAAACTTAAACACAACCTTCTTTGACCCAGCAGGCGGGGGAGACCCCATTCTCTATCAACACTTATC????????????????????????????????????????????????????????????????????????????CATCAA??ACATCTCAGCCTGATGAAATTTTGGCTCCCTCCTTCTCCTCTGCATTATAATACAAATTGCAACCGGACTATTTCTAGCCATGCACTATACATCAGATATCTCTACCGCCTTCTCCTCTGTTGCCCACATCTGCCGAGATGTAAATTATGGCTGACTAATTCGAAATATACACGCCAACGGAGCCTCATTTTTCTTTATCTGCATTTATCTCCATGTTGGACGAGGCCTATATTACGGCTCATACCTATACAAAGAAACATGAAACATCGGCGTTATTCTATTTCTCCTTACAATAATAACTGCCTTCGTTGGATACGTACTTCCATGAGGCCAAATATCATTCTGAGGTGCCACTGTCATTACAAATCTTTTATCAGCCGTCCCATACATAGGAGACGCCCTAGTCCAATGAATCTGAGGGGGATTTTCAGTAGACAATGCAACCCTGACCCGATTTTTCGCATTCCATTTTCTTCTCCCATTTACAATTATCGCTATAACACTACTCCACGCCCTCTTCCTACACGAAACAGGATCAAACAACCCAATTGGCCTAAATTCAGACTCAGACAAAATTCCATTCCACCCATATTTTTCATACAAAGACCTCCTAGGCTTTATTATTATATTAGCTGCTCTAACTGCCCTCGCATTATTTTCTCCCAACTTACTTGGAGACCCAGAAAACTTTACACCAGCCAACCCACTTATAACACCACCACACATCAAACCAGAATGATATTTCCTATTTGCCTATGCCATTCTCCGATCCATTCCAAACAAGCTCGGAGGAGTTCTAGCATTACTCTTCTCAATTCTTATCCTCATACTCGTCCCACTACTACACACGTCCAAACAACAAGGCCTCACATTCCGCCCTTTAACTCAACTACTATTCTGAACCCTAGTAGCAGACGTCGCCATTTTAACCTGAATTGGAGGCATACCCGTCGAACACCCCTTTATTATTATTGGGCAAATTGCTTCAATCCTCTACTTCGCTATTTTCCTCATCCTCTTCCC???????????????????????????????????????????????????????????????????????????????????????????????????????????????????????????????????????????????????????????????????????????????????????????????????????????????????????????????CTTGGTATCTTCCACCATTGCGCTGCCCAGCTGTCTCTCTGCTGGAAGCTCGTGACGGAAGCCCTGAGTGATACCTCATCCATGGTGGACGAACACCCAACAATGAGCTGTCATCAAGCCTGTACATGCTTAGTGTGGACAGTCGTGGATGCAATCGGAAGGTCACACTGAGATGCCAGGAAAAAGAAATGGCTGGAGAGGCTCCAGGGCCCCGGTATGGCCACACCATCAGTGTAGTCCACAGCAGGGGTAAAACCGCATGTGTGGTGTTCGGCGGCAGGAGGTACCTCCCGCCTGCCGAGAGAACCACAGAGAACTGGAACACTGTGTCAGACTGTCCACCCCTGGTGTACCTCATTGATCTGGAGTTTGGCTGCTGTTCGGCACACACCCTCCCGGAACTCACAGATGGCCAATCGTTCCACCTGGCACTGGCACGAGAGGACTGTGTGTACTTCCTGGGTGGACACATTCTCTCCACTGACTGCCGACCACCTCGCCTGTTCAGGCTGCGTGTAGAGCTCCTCTTGGGTAGTCCACTGCTCTCCTGTGATGTCCTTAATGATGGCTTCTCCATTACAAGCGCCATCTCAACTCCCACAGGCTCTGCCCATGAGTACATCATCCTTGGCGGATACCAGTCCGAGTCCCAGAAGCGGATGCAATGCACATACGTCGCACTAGATGATGTGGGTATTCGCATTGAGTCTCGAGAGCCACCACAGTGGAGCAGCGAGATCAGCCAAAGCCGAACCTGGTTTGGTGGAAGCCTGGAAAAGGGCAGCGCCCTGATCGCTGTTCCTTTAGAGGGCAATTCAGCATCTCCAGATGTATATAACTTTTCCCAGGTAAGCTTCCAGCAGGAGGCAGAAGGAGAGGATACAACCCAGACATGCAGCCAAGAGTCCACTGACTTTGAGGATTCAGCTCCTTTAGAGGATTCAGAAGAGCTGTACTTTGGACGTGAGCC????????????????????????????????????????????????????????????????????????????????????????????????????????????????????????????????????????????????????????????????????????TTGGCTTTGAACGGTTTTCCTTCTCGGGAACACTCTTCCCAAAAGCAGATATGATTCGACTGTTCTGGTCCTCCGACGTGTTCCACGGTGAGATGGGTCACAAGCTCGTGCATGGTGCTAAAAGTTTTGTTGCACGACTTTTTCGGGTTAGTGAGTTGCTCCGGTTCAATCCACTTGCAGATGAGCTCTTGTTTGATCGGTTGTCTCATGTAACGGAAAAAGGCCCCAGCCCCGTGATGGGCAGCCATATTCATGTTCATGGGGCCGTAACCGTGCAACTGTGTCGATGCGTAGTGCTCCGACCTCGGGCTTGTAACATGGCCGTACTGATCGGCCCTACCGTACATGTCCCCGGAAAAGCCCAAACGCATCTGACTGTTCACCACGTTCGAGGACGCGTGCGTCGCCGCTTGCTCGTGCAGTCCCGGGAAAAGCAGGTGTCCAGCAGCATCGGAGTGTCCATGTGGCCCCGCGAAACTTCCAGCTGCAGAGGCGAAAAGACTGTGTTGCGCGCTGGTGGCGTCTCCGAAGCCTCGGTTCCGAAACAGGAAGTCCCGGGTAGAGTTGAAAGCCGCTGTGGAGTAGGAGCTGACATGAGGCGCGTGATGATGGTGTCCCAAGGCTGCGGCCGCGTAGCCGGGTGCCTGCGAAGAAAACGCCGTTTGCCCGGAACCAAGATCATGGGAACTGTGGTTGATTTTAAAAGCGCCCATACCGTCGGCAAACGGATTTATCCCC
	Gymnotus_carapo_australis_25550              ???????????????????????????????????????????????????????????????????????????????????????????????????????????????????????????????????????????????????????????????????????????????????????????????????????????????????????????????????????????????????????????????????????????????????????????????????????????????????????????????????????????????????????????????????????????????????????????????????????????????????????????????????????????????????????????????????????????????????????????????????????????????????????????????????????????????????????????????????????????????????????????????????????????????????????????????????????????????????????????????????????????????????????????????????????????????????????????????????????????????????????????????????????????????????????????????????????????????????????????????????????????????????????????????????????????????????????????????????????????????????????????????????????????????????????????????????????????????????????????????????TTTAACGGCCGCGGTATCCTGACCGTGCGAAGGTAGCGCAATCACTTGTCTTTTAAATAAGGACCTGTATGAATGGCAAAACGAGGGCTTAACTGTCTCCCTTTACAAGTCAGTGAAATTGACCTGCCCGTGCAGATGCGGGCATAATAATACAAGACGAGAAGACCCTTTGGAGCTTAAGACAT?AAGCCAACTATGTTAATAGCCTGTT??TAAATAGGCTAAACT???GTAACACTGG???CCTCAGTCTTCGGTTGGGGCGACCACGGAGTAAAACGAAACCTCCACGCGGA?TAGGG??AATACCCTAAAACCGAGAGAGACATCTCCAAGTCACAGAACATCTGACCAAATA?GATCCGGCC?TCCCGGCCGATCAACGAACCAAGTTACCCAAGGGATAACAGCGCAATCCCCTTCCAGAGTCCCTATCGACAAGGGGGTTTACGACCTCGATGTTGGATCAGGACATCCTAATGGTGCAGCCGCTATTAAGGGTTCGTTTGTTCAACGATTAAAGTCCTAC???????????????????????????????????????????????????????????????????????????????????????????????????????????????????????????????????????????????????????????????????????????????GGTACCCTCTATATAGTATTTGGTGCCTGGGCCGGAATAGTTGGCACAGCTTTAAGCCTCCTCATCCGAGCAGAACTAAGCCAACCCGGAGCCCTCCTAGGTGATGATCAAATTTATAATGTAATCGTTACTGCCCACGCTTTCGTAATGATTTTCTTTATAGTAATACCTATCATGATTGGAGGCTTCGGAAACTGGTTAATTCCGCTAATAATTGGAGCCCCCGACATAGCATTTCCCCGAATAAACAACATAAGCTTCTGGCTTCTTCCCCCTTCTTTTTTACTTCTCCTTGCATCATCCGGAGTTGAAGCTGGGGCTGGAACAGGCTGGACAGTATATCCCCCTCTCGCAGGGAATCTTGCCCATGCAGGTGCTTCAGTAGACTTAACAATCTTCTCCCTTCACCTAGCCGGAGTTTCCTCTATTCTAGGGTCTATCAATTTTATTACCACAATTATTAACATGAAACCTCCAGCTATTTCTCAGTATCAAACCCCATTATTTATTTGGGCACTTCTGATTACCACTGTCCTTTTACTTCTTTCCCTCCCCGTGTTAGCCGCTGGGATTACTATGCTATTAACAGATCGAAACTTAAACACAACCTTCTTTGACCCAGCCGGCGGGGGAGATCCCATTCTCTATCAACACTTATC????????????????????????????????????????????????????????????????????????????CATCAA??ACATCTCAGCCTGATGAAATTTTGGCTCCCTCCTTCTCCTCTGCATTATTATACAAATTGCAACCGGACTATTTCTAGCCATGCACTACACATCAGATATCTCTACCGCCTTCTCCTCTGTTGTCCACATCTGCCGAGATGTAAATTATGGCTGACTAATTCGAAATATACACGCCAACGGAGCCTCATTTTTCTTTATCTGCATCTATCTCCATGTCGGACGGGGCCTGTATTACGGCTCATACTTATACAAAGAAACATGAAACATCGGTGTTATCCTATTTCTCCTTACAATAATAACGGCCTTCGTTGGGTACGTACTTCCATGAGGCCAAATATCCTTCTGAGGTGCTACTGTCATTACAAACCTTTTATCAGCCGTCCCATATATAGGAGACGCCCTAGTCCAGTGAATCTGAGGGGGATTTTCAGTAGATAATGCAACCCTGACCCGATTTTTCGCATTCCATTTTCTTCTCCCATTTACAATCATCGCCACAACACTACTCCACGCCCTCTTCCTACACGAAACGGGATCAAACAACCCAATTGGACTAAATTCAGACTCAGACAAAATTCCATTCCACCCATACTTTTCATACAAAGACCTCCTAGGCTTTATTATTATATTAACTGCTCTAACCGCCCTCGCATTATTCTCCCCCAACTTACTTGGAGACCCAGAAAACTTTACACCAGCCAACCCACTTATGACACCACCACACATCAAACCAGAATGATATTTCCTATTTGCCTATGCCATTCTCCGATCGATTCCAAACAAACTTGGAGGTGTTCTAGCATTACTCTTCTCAATTCTTATCCTCATACTCGTCCCACTGCTACACACATCCAAGCAACAAGGCCTCACATTCCGCCCTTTAACACAACTACTATTCTGAGCCCTAGTAGCAGACGTCGCCATTTTAACCTGAATTGGAGGCATACCCGTCGAACACCCCTTTATTATTATTGGACAAATTGCTTCCATCCTCTACTTCGCTATTTTCCTCATCCTCTTTCC???????????????????????????????????????????????????????????????????????????????????????????????????????????????????????????????????????????????????????????????????????????????????????????????????????????????????????????????CTTGGTATCTTCCACCATTGCGCTGCCCAGCTGTCTCTCTGCTGGAAGCTCGTGACGGAAGCCCTGAGTGATACCTCATCCATGGTGGACGAACACCCAACAATGAGCTGTCATCAAGCCTGTACATGCTTAGTGTGGACAGTCGTGGATGCAATCGGAAGGTCACACTGAGATGCCAGGAAAAAGAAATGGCTGGAGAGGCTCCAGGGCCCCGGTATGGCCACACCATCAGTGTAGTCCACAGCAGGGGTAAAACCGCATGTGTGGTGTTCGGCGGCAGGAGGTACCTCCCGCCTGCCGAGAGAACCACAGAGAACTGGAACACTGTGTCAGACTGTCCACCCCTGGTGTACCTCATTGATCTGGAGTTTGGCTGCTGTTCGGCACACACCCTCCCGGAACTCACAGATGGCCAATCGTTCCACCTGGCACTGGCACGAGAGGACTGTGTGTACTTCCTGGGTGGACACATTCTCTCCACTGACTGCCGACCACCTCGCCTGTTCAGGCTGCGTGTAGAGCTCCTCTTGGGTAGTCCACTGCTCTCCTGTGATGTCCTTAATGATGGCTTCTCCATTACAAGCGCCATCTCAACTCCCACAGGCTCTGCCCATGAGTACATCATCCTTGGCGGATACCAGTCTGAGTCCCAGAAGCGGATGCAATGCACATACGTCGCACTAGATGATGTGGGTATTCGCATTGAGTCTCGAGAGCCACCACAGTGGAGCAGCGAGATCAGCCAAAGCCGAACCTGGTTTGGTGGAAGCCTGGAAAAGGGCAGCGCCCTGATCGCTGTTCCTTTAGAGGGCAATTCAGCATCTCCAGATGTATATAACTTTTCCCAGGTAAGCTTCCAGCAGGAGGCAGAAGGAGAGGATACAACCCAGACATGCAGCCAAGAGTCCACTGACTTTGAGGATTCAGCTCCTTTAGAGGATTCAGAAGAGCTGTACTTTGGACGTGAGCC????????????????????????????????????????????????????????????????????????????????????????????????????????????????????????????????????????????????????????????????????????TTGGCTTTGAACGGTTTTCCTTCTCGGGAACACTCTTCCCAAAAGCAGATATGATTCGACTGTTCTGGTCCTCCGACGTGTTCCACGGTGAGATGGGTCACAAACTCGTGCATGGTGCTAAAAGTTTTGTTGCACGACTTTTTCGGGTTAGTGAGTTGCTCCGGTTCAATCCACTTGCAGATGAGCTCTTGTTTGATCGGTTGTCTCATGTAACGGAAAAAGGCCCCAGCCCCGTGATGGGCAGCCATATTCATGTTCATGGGGCCGTAACCGTGCAACTGTGTCGATGCGTAGTGCTCCGACCTCGGGCTTGTAACATGACCGTACTGATCGGMCCTACCGTACATGTCCCCGGAAAAGCCCAAACGCATCTGACTGTTCACCACGTTCGAGGACGCGTGCGTCGCCGCTTGCTCGTGCAGTCCCGGGAAAAGCAGGTGTCCAGCAGCATCGGAGTGTCCATGTGGCCCCGCGAAACTTCCAGCTGCAGAGGCGAAAAGACGGTGTTGCGCGCTGGCGGCGTCTCAGAAGCCTCGGTTCCGAAACAGAAAGTCCCGGGTGGAGTTGAAAGCCGCCGCGGAGTAGGAGCTGACATGAGGCCCGTGATGATGGTGTCCCAAGGCTGCGGCCGCGTAGCCGGGTGCCTGCGAAGAAAACGCCGATTGCCCGGAACCAAGATCATGGGAACTGTGGTTGATTTTAAAAGCGCCCACACCGTCGGCAAACGGATTTATCCCC
	Gymnotus_carapo_CA_2004_0                    ??????????????????????????????????????????????????????????????????????????????????????????????????????????????????????????????????????????????????????????????????????????????????????????????????????????????????????????????????????????????????????????????????????????????????????????????????????????????????????????????????????????????????????????????????????????????????????????????????????????????????????????????????????????????????????????????????????????????????????????????????????????????????????????????????????????????????????????????????????????????????????????????????????????????????????????????????????????????????????????????????????????????????????????????????????????????????????????????????????????????????????????????????????????????????????????????????????????????????????????????????????????????????????????????????????????????????????????????????????????????????????????????????????????????????????????????????????????????????????????????????????????????????????????????????????????????????????????????????????????????????????????????????????????????????????????????????????????????????????????????????????????????????????????????????????????????????????????????????????????????????????????????????????????????????????????????????????????????????????????????????????????????????????????????????????????????????????????????????????????????????????????????????????????????????????????????????????????????????????????????????????????????????????????????????????????????????????????????????????????????????????????????????????????????????????????????????????????????????????????????????????????????????????????????????????????????????????????????????????????????????????????????????????????????????????????????????????????????????????????????????????????????????????????????????????????????????????????????????????????????????????????????????????????????????????????????????????????????????????????????????????????????????????????????????????????????????????????????????????????????????????????????????????????????????????????????????????????????????????????????????????????????????????????????????????????????????????????????????????????????????????????????????????????????????????????????????????????????????????????????????????????????????????????????????????????????????????????????????????????????????????????????????????????????ACCCACCCAATTATAAAAATCGCCAACGACGCACTAATTGATCTACCTGCCCCATCAA??ACATCTCAGCCTGATGAAATTTTGGCTCCCTCCTTCTCCTCTGCATTATGATACAAATTGCAACCGGACTATTTCTAGCCATGCACTACACATCAGATATCTCTACCGCCTTCTCCTCTGTTGCTCACATCTGCCGAGATGTAAATTATGGCTGACTAATTCGAAATATACACGCCAACGGAGCCTCATTTTTCTTTATCTGCATTTATCTCCACGTCGGACGAGGCCTATATTACGGCTCATACCTGTATAAAGAAACATGAAACATCGGCGTTATCCTATTTCTCCTTACAATAATAACTGCTTTCGTTGGATACGTACTTCCATGAGGCCAAATATCATTCTGAGGTGCTACTGTCATTACAAATCTTTTATCAGCCGTCCCATATATAGGGGACGCCCTAGTCCAATGAATCTGAGGGGGATTTTCAGTAGATAATGCAACCCTGACCCGATTTTTCGCATTCCATTTTCTTCTCCCATTTACAATCATCGCTATAACACTACTCCACGCCCTCTTCCTACATGAAACAGGGTCAAATAACCCAATCGGCCTTAATTCAGACTCAGATAAAATTCCATTCCACCCATACTTTTCATACAAAGACCTCCTAGGCTTTATCATTATATTAACTGCTCTAACCGCCCTCGCATTATTTTCCCCCAACCTACTTGGAGACCCAGAAAACTTTACACCAGCCAACCCACTAATGACACCCCCACACATCAAACCAGAATGATATTTCCTCTTTGCCTATGCCATTCTCCGATCAATTCCAAATAAACTCGGGGGAGTTCTAGCATTACTCTTCTCAATTCTTATCCTCATACTCGTCCCACTACTACACACGTCTAAACAACAAGGCCTCACATTCCGCCCTTTAACTCAACTACTATTCTGAACCCTAGTAGCAGACGTCGCCATTTTAACCTGAATTGGAGGCATACCCGTCGAACACCCCTTTATTATTATTGGGCAAATTGCTTCAATCCTCTACTTCGCCATTTTCCTCATCCTCTTTCCACTAATAGGGTGATTCGAAAACAA???????????????????????????????????????????????????????????????????????????????????????????????????????????????????????????????????????????????????????????????????????????????????????????????????????????????????????????????????????????????????????????????????????????????????????????????????????????????????????????????????????????????????????????????????????????????????????????????????????????????????????????????????????????????????????????????????????????????????????????????????????????????????????????????????????????????????????????????????????????????????????????????????????????????????????????????????????????????????????????????????????????????????????????????????????????????????????????????????????????????????????????????????????????????????????????????????????????????????????????????????????????????????????????????????????????????????????????????????????????????????????????????????????????????????????????????????????????????????????????????????????????????????????????????????????????????????????????????????????????????????????????????????????????????????????????????????????????????????????????????????????????????????????????????????????????????????????????????????????????????????????????????????????????????????????????????????????????????????????????????????????????????????????????????????????????????????????????????????????????????????????????????????????????????????????????????????????????????????????????????????????????????????????????????????????????????????????????????????????????????????????????????????????????????????????????????????????????????????????????????????????????????????????????????????????????????????????????????????????????????????????????????????????????????????????????????????????????????????????????????????????????????????????????????????????????????????????????????????????????????????????????????????????????????????????????????????????????????????????????????????????????????????????????????????????????????????????????????????????????????????????????????????????????????????????????????????????????????????????????
	Gymnotus_carapo_CA_2004_2_0                  ????????????????????????????????????????????????????????????????????????????????????????????????????????????????????????????????????????????????????????????????????????????????????????????????????????????????????????????????????????????????????????????????????????????????????????????????????????????????????????????????????????????????????????????????????????????????????????????????????????????????????????????????????????????????????????????????????????????????????????????????????????????????????????????????????????????????????????????????????????????????????????????????????????????????????????????????????????????????????????????????????????????????????????????????????????????????????????????????????????????????????????????????????????????????????????????????????????????????????????????????????????????????????????????????????????????????????????????????????????????????????????????????????????????????????????????????????????????????????????????????????????????????????????????????????????????????????????????????????????????????????????????????????????????????????????????????????????????????????????????????????????????????????????????????????????????????????????????????????????????????????????????????????????????????????????????????????????????????????????????????????????????????????????????????????????????????????????????????????????????????????????????????????????????????????????????????????????????????????????????????????????????????????????????????????????????????????????????????????????????????????????????????????????????????????????????????????????????????????????????????????????????????????????????????????????????????????????????????????????????????????????????????????????????????????????????????????????????????????????????????????????????????????????????????????????????????????????????????????????????????????????????????????????????????????????????????????????????????????????????????????????????????????????????????????????????????????????????????????????????????????????????????????????????????????????????????????????????????????????????????????????????????????????????????????????????????????????????????????????????????????????????????????????????????????????????????????????????????????????????????????????????????????????????????????????????????????????????????????????????????????????????????????????????????????????????????????????????????????????????????????????????????????????????????????????????????????????????????????????????????????????????????????????????????????????????????????????????????????????????????????????????????????????????????????????????????????????????????????????????????????????????????????????????????????????????????????????????????????????????????????????????????????????????????????????????????????????????????????????????????????????????????????????????????????????????????????????????????????????????????????????????????????????????????????????????????????????????????????????????????????????????????????????????????????????????????????????????????????????????????????????????????????????????????????????????????????????????????????????????????????????????????????????????????????????????????????????????????????????????????????????????????????????????????????????????????????????????????????????????????????????????????????????????????????????????????????????????????????????????????????????????????????????????????????????????????????????????????????????????????????????????????????????????????CCGTCGAACACCCCTTTATTATTATTGGGCAAATTGCTTCAATCCTCTACTTCGCCATTTTCCTCATCCTCTTTCCACTAATAGGGTGATTCGAAAACAA???????????????????????????????TTCGCATCAAGCAAGGAGAGCTCAAACTCCGTGCCATCTGCTTCTCCAAAAGTTCTTGCTATCTTCCACCATTGCGCTGCCCAGCTGTCTCTCTGCTGGAAGCTCGTGACGGAAGCCCTGAGTGTTACCTCATCCATGGTGGACGAACACCCAACAATGAGCTGTCATCAAGCCTCTACATGCTTAGTGTGGACAGTCGTGGATGCAATCGGAAGGTCACATTGAGATGCCAGGAAAAAGAAATGGCTGGAGAGGCTCCAGGGCCCCGGTATGGCCACACCATCAGTGTAGTCCACAGCAGGGGTAAAACCGCATGTGTGGTGTTCGGCGGCAGGAGCTACCTCCCGCCTGCCGAGAGAACCACAGAGAACTGGAACACTGTGTCAGACTGTCCACCCCTGGTGTACCTCATTGATCTGGAGTTTGGCTGCTGTTCGGCACACACCCTCCCGGAACTCACAGATGGTCAATCGTTTCACCTGGCACTGGCACGAGAGGACTGTGTCTACTTCCTGGGTGGACACATTCTCTCCACTGACTGCCGACCACCTCGCCTGTTCAGGCTGCGTGTAGAGCTCCTCTTGGGTAGTCCACTGCTCTCCTGTGATGTCCTTAATGATGGCTTCTCCATTACAAGCGCCATCTCAACTCCCACAGGCTCTGCTCATGAGTACATCATCCTTGGCGGCTATCAGTCCGAGTCCCAGAAGCGGATGCAATGCACCTACGTCGCACTAGATGATGTGGGTATTCGCATTGAGTCTCGAGAGCCACCACAGTGGAGCAGCGAGATCAGCCAAAGCCGAACCTGGTTTGGTGGAAGCCTGGAAAAGGGCAGCGCCCTGATCGCTGTTCCTTTAGAGGGCAATTCAGCATCTCCAGATGTATATTACTTTTACCAGGTAAGCTTCCAGCAGGAGGCAGAAGGAGAGGATACAACCCAGACATGCAGCCAAGAGTCCACTGACTTTGAGGATTCAGCTCCTTTAGAGGATTCAGAAGAGCTGTACTTTGGACGTGAGCCCCATGAGATGGAGTACAGCAGTGATGGAGAGGGCGACACCTACAATGAGGAAGATGAGGAGGATGAATCTCAGACCGGTTACTGGATCAGGTGCTGCCTTAGCTGCCAGGTAGACGTCAACACCTGGGAGCCCTTCTACTCCACAGAACTCAACCGGCCTGCCATGAT??????????????????????????????????????????????????????????????????????????????????????????????????????????????????????????????????????????????????????????????????????????????????????????????????????????????????????????????????????????????????????????????????????????????????????????????????????????????????????????????????????????????????????????????????????????????????????????????????????????????????????????????????????????????????????????????????????????????????????????????????????????????????????????????????????????????????????????????????????????????????????????????????????????????????????????????????????????????????????????????????????????????????????????????????????????????????????????????????????????????????????????????????
	Gymnotus_carapo_CA_2030_0                    ????????????????????????????????????????????????????????????????????????????????????????????????????????????????????????????????????????????????????????????????????????????????????????????????????????????????????????????????????????????????????????????????????????????????????????????????????????????????????????????????????????????????????????????????????????????????????????????????????????????????????????????????????????????????????????????????????????????????????????????????????????????????????????????????????????????????????????????????????????????????????????????????????????????????????????????????????????????????????????????????????????????????????????????????????????????????????????????????????????????????????????????????????????????????????????????????????????????????????????????????????????????????????????????????????????????????????????????????????????????????????????????????????????????????????????????????????????????????????????????????????????????????????????????????????????????????????????????????????????????????????????????????????????????????????????????????????????????????????????????????????????????????????????????????????????????????????????????????????????????????????????????????????????????????????????????????????????????????????????????????????????????????????????????????????????????????????????????????????????????????????????????????????????????????????????????????????????????????????????????????????????????????????????????????????????????????????????????????????????????????????????????????????????????????????????????????????????????????????????????????????????????????????????????????????????????????????????????????????????????????????????????????????????????????????????????????????????????????????????????????????????????????????????????????????????????????????????????????????????????????????????????????????????????????????????????????????????????????????????????????????????????????????????????????????????????????????????????????????????????????????????????????????????????????????????????????????????????????????????????????????????????????????????????????????????????????????????????????????????????????????????????????????????????????????????????????????????????????????????????????????????????????????????????????????????????????????????????????????????????????????????????????????????????????????????????????????????????????????????????????????????????????????????????????????????????????????????????????????????????????????????????????????????????????????????????????????????????????????????????????????????????????????????????????????????????????????????????????????????????????????????????????????????????????????????????????????????????????????????????????????????????????????????????????????????????????????????????????????????????????????????????????????????????????????????????????????????????????????????????????????????????????????????????????????????????????????????????????????????????????????????????????????????????????????????????????????????????????????????????????????????????????????????????????????????????????????????????????????????????????????????????????????????????????????????????????????????????????????????????????????????????????????????????????????????????????????????????????????????????????????????????????????????????????????????????????????????????????????????????????????????????????????????????????????????????????????????????????????????????????????????????????????????????????CCGTCGAACACCCCTTTATTATTATTGGGCAAATTGCTTCAATCCTCTACTTCGCCATTTTCCTCATCCTCTTTCCACTAATAGGGTGATTCGAAAACAAG???????????????????????????GGGTTCGCATCAAGCAAGGAGAGCTCAAACTCCGTGCCATCTGCTTCTCCAAAAGTTCTTGCTATCTTCCACCATTGCGCTGCCCAGCTGTCTCTCTGCTGGAAGCTCGTGACGGAAGCCCTGAGTGTTACCTCATCCATGGTGGACGAACACCCAACAATGAGCTGTCATCAAGCCTCTACATGCTTAGTGTGGACAGTCGTGGATGCAATCGGAAGGTCACATTGAGATGCCAGGAAAAAGAAATGGCTGGAGAGGCTCCAGGGCCCCGGTATGGCCACACCATCAGTGTAGTCCACAGCAGGGGTAAAACCGCATGTGTGGTGTTCGGCGGCAGGAGCTACCTCCCGCCTGCCGAGAGAACCACAGAGAACTGGAACACTGTGTCAGACTGTCCACCCCTGGTGTACCTCATTGATCTGGAGTTTGGCTGCTGTTCGGCACACACCCTCCCGGAACTCACAGATGGTCAATCGTTTCACCTGGCACTGGCACGAGAGGACTGTGTCTACTTCCTGGGTGGACACATTCTCTCCACTGACTGCCGACCACCTCGCCTGTTCAGGCTGCGTGTAGAGCTCCTCTTGGGTAGTCCACTGCTCTCCTGTGATGTCCTTAATGATGGCTTCTCCATTACAAGCGCCATCTCAACTCCCACAGGCTCTGCTCATGAGTACATCATCCTTGGCGGCTATCAGTCCGAGTCCCAGAAGCGGATGCAATGCACCTACGTCGCACTAGATGATGTGGGTATTCGCATTGAGTCTCGAGAGCCACCACAGTGGAGCAGCGAGATCAGCCAAAGCCGAACCTGGTTTGGTGGAAGCCTGGAAAAGGGCAGCGCCCTGATCGCTGTTCCTTTAGAGGGCAATTCAGCATCTCCAGATGTATATTACTTTTACCAGGTAAGCTTCCAGCAGGAGGCAGAAGGAGAGGATACAACCCAGACATGCAGCCAAGAGTCCACTGACTTTGAGGATTCAGCTCCTTTAGAGGATTCAGAAGAGCTGTACTTTGGACGTGAGCCCCATGAGATGGAGTACAGCAGTGATGGAGAGGGCGACACCTACAATGAGGAAGATGAGGAGGATGAATCTCAGACCGGTTACTGGATCAGGTGCTGCCTTAGCTGCCAGGTAGACGTCAACACCTGGGAGCCCTTCTACTCCACAGAACTCAACCGGCCTGCCATGAT??????????????????????????????????????????????????????????????????????????????????????????????????????????????????????????????????????????????????????????????????????????????????????????????????????????????????????????????????????????????????????????????????????????????????????????????????????????????????????????????????????????????????????????????????????????????????????????????????????????????????????????????????????????????????????????????????????????????????????????????????????????????????????????????????????????????????????????????????????????????????????????????????????????????????????????????????????????????????????????????????????????????????????????????????????????????????????????????????????????????????????????????????
	Gymnotus_carapo_Parnaiba_27325_0             ???????????????????????????????????????????????????????????????????????????????????????????????????????????????????????????????????????????????????????????????????????????????????????????????????????????????????????????????????????????????????????????????????????????????????????????????????????????????????????????????????????????????????????????????????????????????????????????????????????????????????????????????????????????????????????????????????????????????????????????????????????????????????????????????????????????????????????????????????????????????????????????????????????????????????????????????????????????????????????????????????????????????????????????????????????????????????????????????????????????????????????????????????????????????????????????????????????????????????????????????????????????????????????????????????????????????????????????????????????????????????????????????????????????????????????????????????????????????????????????????????TTTAACGGCCGCGGTATCCTGACCGTGCGAAGGTAGCGCAATCACTTGTCTTTTAAATAAGGACCTGTATGAATGGCAAAACGAGGGCTTAACTGTCTCCCTTTACAAGTCAGTGAAATTGACCTGCCCGTGCAGATGCGGGCATAATAATACAAGACGAGAAGACCCTTTGGAGCTTAAGACAT?AAGCCAACTATGTTAATAGCCTATT??TAAATAGCCTAAACT???GTAACACTGG???CCTCAGTCTTCGGTTGGGGCGACCACGGAGTAAAACGAAACCTCCACGCGGA?TAGGG??AATATCCTAAAACCAAGAGAGACATCTCCAAGCCACAGAACATCTGACCACATA?GATCCGGCC?TCCCGGCCGATCAACGAACCAAGTTACCCAAGGGATAACAGCGCAATCCCCTTCCAGAGTCCCTATCGACAAGGGGGTTTACGACCTCGATGTTGGATCAGGACATCCTAATGGTGCAGCCGCTATTAAGGGTTCGTTTGTTCAACGATTAAAGTCCTAC???????????????????????????????????????????????????????????????????????????????????????????????????????????????????????????????????????????????????????????????????????????????GGTACCCTCTATATAGTATTTGGTGCCTGGGCCGGAATAGTTGGCACAGCTTTAAGCCTCCTTATCCGAGCAGAACTAAGTCAACCCGGAGCCCTCCTAGGCGATGATCAAATTTATAATGTAATTGTTACTGCCCACGCCTTCGTAATGATTTTCTTTATAGTAATGCCTATCATGATTGGAGGTTTCGGAAACTGGTTAATTCCACTAATAATTGGAGCTCCAGACATAGCATTTCCCCGAATAAATAACATAAGCTTCTGGCTTCTTCCCCCTTCTTTTTTACTTCTCCTTGCATCATCCGGAGTTGAAGCCGGAGCTGGAACAGGCTGGACAGTATACCCCCCTCTCGCAGGCAATCTTGCCCATGCAGGTGCTTCAGTAGACTTAACTATCTTCTCCCTTCACCTAGCCGGAGTTTCCTCTATTCTAGGGTCTATTAATTTTATTACCACAATTATTAATATGAAACCTCCAGCCATTTCTCAGTATCAAACCCCATTATTTATTTGGGCACTTCTAATTACTACTGTCCTTTTACTCCTCTCCCTTCCCGTATTAGCCGCTGGAATTACTATGTTATTAACAGATCGAAACCTAAACACAACCTTCTTTGACCCAGCAGGCGGAGGAGACCCCATTCTCTATCAACACTTA?????????????????????????????????????????????????????????????????????????????CCATCAA??ACATCTCAGCCTGATGAAATTTTGGCTCCCTCCTTCTCCTCTGCATCATGATACAAATTGCAACCGGACTATTTCTAGCCATGCACTACACATCAGATATCTCTACCGCCTTCTCCTCTGTTGCTCACATCTGCCGAGATGTAAATTATGGCTGACTAATTCGGAATATGCACGCCAACGGAGCCTCATTCTTCTTTATCTGCATTTATCTCCACGTCGGACGAGGCCTATATTACGGCTCATACCTGTACAAAGAAACATGAAACATCGGCGTTATCCTATTTCTCCTTACAATAATAACTGCCTTCGTTGGATACGTACTTCCATGAGGCCAAATATCATTCTGAGGTGCTACTGTCATTACAAATCTTTTATCAGCCGTCCCATATATAGGGGACACCCTAGTCCAATGAATCTGAGGGGGATTTTCAGTAGATAATGCAACCCTGACCCGATTTTTCGCATTCCATTTTCTTCTCCCATTTACAATTATCGCTATAACACTACTCCACGCCCTCTTCCTACACGAAACAGGATCAAACAACCCAATTGGCCTAAATTCAGACTCAGACAAAATTCCATTCCACCCATACTTTTCATACAAAGACCTTCTAGGCTTTATCATTATATTAACTGCTCTAACCGCCCTCGCATTATTTTCCCCCAACCTGCTTGGAGACCCAGAAAACTTTACACCAGCCAACCCACTTATGACACC?CCACACATCAAACCAGAATGATATTTCCTATTTGCCTATGCCATTCTCCGATCAATTCCAAACAAACTCGGAGGAGTTCTAGCATTACTCTTCTCAATTCTTATCCTCATACTCGTCCCACTACTACACACGTCCAAACAACAAGGCCTCACATTCCGCCCTTTAACTCAACTACTATTCTGAACCCTAGTAGCAGACGTCGCCATTTTAACCTGAATTGGAGGCATACCCGTCGAACACCCCTTTATTATTATTGGGCAAATTGCTTCAATCCTCTACTTCGCCATTTTCCTCATCCTCTTTCC?????????????????????????????????????????????????????????????????????????????????????????????????????????????????????????????????????????????????????????????????????????????????????????????????????????????????????????????????????????????????????????????????????????????????????????????????????????????????????????????????????????????????????????????????????????????TCGTGGATGCAATCGGAAGGTCACATTGAGATGCCAGGAAAAAGAAATGGCTGGAGAGGCTCCAGGGCCCCGGTATGCCCACACCATCAGTGTAGTCCACAGCAGGGGTAAAACCGCATGTGTGGTGTTCGGCGGCAGGAGGTACCTCCCGCCTGCCGAGAGAACCACAGAGAACTGGAACACTGTGTCAGACTGTCCACCCCTGGTGTACCTCATTGATCTGGAGTTTGGCTGCTGTTCGGCACACACCCTCCCGGAACTCACAGATGGCCAATCGTTCCACCTGGCACTGGCACGACAGGACTGTGTGTACTTCCTGGGTGGACACATTCTCTCCACTGACTGCCGACCACCTCGCCTGTTCAGGCTGCGTGTAGAGCTCCTCTTGGGTAGTCCACTGCTCTCCTGTGATGTCCTTAATGATGGCTTCTCCATTACAAGCGCCATCTCAACTCCCACAGGCTCTGCCCATGAGTACATCATCCTTGGCGGATACCAGTCCGAGTCCCAGAAGCGGATGCAATGCACATACGTCGCACTAGATGATGTGGGTATTCGCATTGAGTCTCGAGAGCCACCACAGTGGAGCAGCGAGATCAGCCAAAGCCGAACCTGGTTTGGTGGAAGCCTGGAAAAGGGCAGCGCCCTGATCGCTGTTCCTTTAGAGGGCAATTCAGCATCTCCAGATGTATATAACTTTTCCCAGGTAAGCTTCCAGCAGGAGGCAGAAGGAGAGGATACAACCCAGACATGCAGCCAAGAGTCCACTGACTTTGAGGATTCAGCTCCTTTAGAGGATTCAGAAGAGCTGTACTTTGGACGTGA???????????????????????????????????????????????????????????????????????????????????????????????????????????????????????????????????????????????????????????????????????????????????????????????????????????CTCTTCCCAAAAGCAGATATGATTCGACTGTTCTGGTCCTCCGACGTGTTCCACGGTGAGATGGGTCACAAGCTCGTGCATGGTGCTAAAAGTTTTGTTGCACGACTTTTTCGGGTTAGTGAGTTGCTCCGGTTCAATCCACTTGCAGATGAGCTCTTGTTTGATCGGTTGTCTCATGTAACGGAAAAAGGCCCCAGCCCCGTGATGGGCAGCCATATTCATGTTCATGGGGCCGTAACCGTGCAACTGTGTCGATGCGTAGTGCTCCGACCTCGGGCTTGTAACATGGCCGTACTGATCGGCCCTACCGTACATGTCCCCGGAAAAGCCCAAACGCATCTGACTGTTCACCACGTTCGAGGACGCGTGCGTCGCCGCTTGCTCGTGCAGTCCCGGGAAAAGCAGGTGTCCAGCAGCATCGGAGTGTCCATGTGGCCCCGCGAAACTTCCAGCTGCAGAGGCGAAAAGACTGTGTTGCGCGCTGGTGGCGTCTCCGAAGCCTCGGTTCCGAAACAGAAAGTCCCGGGTAGAGTTGAAAGCCGCTGTGGAGTAGGAGCTGACATGAGGCGCGTGATGATGGTGTCCCAAGGCTGCGGCCGCGTAGCCGGGTGCCTGCGAAGAAAACGCCGTTTGCCCGGAACCAAGATCATGGGAACTGTGGTTGATTTTAAAAGCGCCCATACCGTCGGCAAACGGATTTATCCCC
	Gymnotus_carapo_MG773789                     ??????????????????????????????????????????????????????????????????????????????????????????????????????????????????????????????????????????????????????????????????????????????????????????????????????????????????????????????????????????????????????????????????????????????????????????????????????????????????????????????????????????????????????????????????????????????????????????????????????????????????????????????????????????????????????????????????????????????????????????????????????????????????????????????????????????????????????????????????????????????????????????????????????????????????????????????????????????????????????????????????????????????????????????????????????????????????????????????????????????????????????????????????????????????????????????????????????????????????????????????????????????????????????????????????????????????????????????????????????????????????????????????????????????????????????????????????????????????????????????????????????????????????????????????????????????????????????????????????????????????????????????????????????????????????????????????????????????????????????????????????????????????????????????????????????????????????????????????????????????????????????????????????????????????????????????????????????????????????????????????????????????????????????????????????????????????????????????????????????????????????????????????????????????????????????????????????????????????????????????????????????????????????????????????????????????????????????????????????????????????????????????????????????????????????????????????????????????????????????????????????????????????????????????????????????????????????????????????????????????????????????????????????????????????????????????????????????????????????????????????????????????????????????????????????????????????????????????????????????????????????????????????????????????????????????????????????????????????????????????????????????????????????????????????????????????????????????????????????????????????????????????????????????????????????????????????????????????????????????????????????????????????????????????????????????????????????????????????????????????????????????????????????????????????????????????????????????????????????????????????????????????????????????????????????????????????????????????????????????????????????????????????????????????????????????????????????????????????????????????????????????????????????????????????????????????????????????????????????????????????????????????????????????????????????????????????????????????????????????????????????????????????????????????????????????????????????????????????CACGTCGGACGAGGCCTATATTACGGCTCATACCTGTATAAAGAAACATGAAACATCGGCGTTATCCTATTTCTCCTTACAATAATAACTGCTTTCGTTGGATACGTACTTCCATGAGGCCAAATATCATTCTGAGGTGCTACTGTCATTACAAATCTTTTATCAGCCGTCCCATATATAGGGGATGCCCTAGTCCAATGAATCTGAGGGGGATTTTCAGTAGATAATGCAACCCTGACCCGATTTTTCGCATTCCATTTTCTTCTCCCGTTTACAATCATCGCTATAACACTACTCCACGCCCTCTTCCTACATGAAACAGGGTCAAATAACCCAATTGGCCTTAATTCAGACTCAGATAAAATTCCATTCCACCCATACTTTTCATACAAAGACCTCCTAGGCTTTATCATTATATTAACTGCTCTAACCGCCCTCGCATTATTTTCCCCCAACCTACTTGGAGACCCAGAAAACTTTACGCCAGCCAACCCACTTATGACACCCCCACACATCAAACCAGAATGATATTTCCTCTTTGCCTATGCCATTCTCCGATCAATTCCAAATAAACTCGGAGGAGTTCTAGCATTACTCTTCTCAATTCTTATCCTCATACTCGTCC??????????????????????????????????????????????????????????????????????????????????????????????????????????????????????????????????????????????????????????????????????????????????????????????????????????????????????????????????????????????????????????????????????????????????????????????????????????????????????????????????????????????????????????????????????????????????????????????????????????????????????????????????????????????????????????????????????????????????????????????????????????????????????????????????????????????????????????????????????????????????????????????????????????????????????????????????????????????????????????????????????????????????????????????????????????????????????????????????????????????????????????????????????????????????????????????????????????????????????????????????????????????????????????????????????????????????????????????????????????????????????????????????????????????????????????????????????????????????????????????????????????????????????????????????????????????????????????????????????????????????????????????????????????????????????????????????????????????????????????????????????????????????????????????????????????????????????????????????????????????????????????????????????????????????????????????????????????????????????????????????????????????????????????????????????????????????????????????????????????????????????????????????????????????????????????????????????????????????????????????????????????????????????????????????????????????????????????????????????????????????????????????????????????????????????????????????????????????????????????????????????????????????????????????????????????????????????????????????????????????????????????????????????????????????????????????????????????????????????????????????????????????????????????????????????????????????????????????????????????????????????????????????????????????????????????????????????????????????????????????????????????????????????????????????????????????????????????????????????????????????????????????????????????????????????????????????????????????????????????????????????????????????????????????????????????????????????????????????????????????????????????????????????????????????????????????????????????????????????????????????????????????????????????????????????????????
[truncated: 811,868 more chars]
