# Supplementary material for: Phylogenetic revision of Gymnotidae (Teleostei: Gymnotiformes), with descriptions of six subgenera
Source: PLoS One. 2019 Nov 7;14(11):e0224599. doi: 10.1371/journal.pone.0224599 (PMC6837465; doi:10.1371/journal.pone.0224599)
Supplement: S3 Supplementary Material — (ZIP) [file pone.0224599.s003.zip]

Archive with 2 entries (2 files):
- S3 - Character Matrix.xlsx
- S3 - Character States.docx
