# Supplementary material for: Phylogenetic revision of Gymnotidae (Teleostei: Gymnotiformes), with descriptions of six subgenera
Source: PLoS One. 2019 Nov 7;14(11):e0224599. doi: 10.1371/journal.pone.0224599 (PMC6837465; doi:10.1371/journal.pone.0224599)
Supplement: S3 Supplementary Material — (ZIP) [file pone.0224599.s003.zip › S3 - Character Matrix.xlsx]

## Sheet: Sheet1
	Band orientation	Band spacing at midbody	Band margin shape	Band margin contrast	Band pigment density	Dark bands above lateral line	Band (pair) width at midbody	Band pair number (BND)	Head color pattern	Ground color middorsum at midbody	White cheek patch	Nape pale yellow patch	Anal fin posterior clear patch	Anal fin color	Anal fin posterior stripes	Body squamation	Body size (small)	Body size (large)	Body profile (BD)	Head length (HL)	Head depth (HD)	Head width (HW)	Snout length (PR)	Mouth width (MW)	Interorbital distance (IO)	Branchial opening (BO)	Preanal distance (PA)	Pectoral fin length (P1)	Anal-fin length (AF)	Body shape (BW/BD)	Gape size in mature specimens	Scales above lateral line (SAL)	Scale shape in mature specimens	Posterior lateral line scales (PLL)	Scales to first VLR (PLR)	Scales over AF pterygiophores (APS)	Lateral line ventral rami (VLR)	Lateral line pores	Lateral line dorsal rami (DLR)	Body cavity length (PCV)	Anal-fin rays (AFR)	Anal-fin pterygiophore length	Hypaxial electric organs	Electroplate caudal rows (CEP)	Mouth position	Eye position	Mesethmoid anterior margin	Mesethmoid neck	Anterior narial pore
Electrophorus electricus	0	0	0	0	0	2	0	0	0	0	0	0	0	0	0	1	0	1	0	1	1	0	1	1	0	1	0	1	0	1	1	?	0	1	0	?	0	0	0	4	0	1	1	2	0	0	0	0	0
G. G. arapaima	1	1	1	2	1	1	1	1	0	0	0	0	1	1	0	0	0	0	0	2	2	2	1	0	0	0	1	1	0	0	1	1	0	0	1	2	2	0	0	2	1	1	0	1	1	1	1	1	1
G. G. ardilai	1	0	1	0	1	0	1	1	0	0	0	0	1	0	0	0	0	0	0	2	2	1	1	0	0	0	1	0	0	1	1	1	0	0	0	1	1	0	0	2	1	1	0	0	1	1	1	1	1
G. G. bahianus	0	0	0	0	1	1	1	0	0	1	0	0	1	0	0	0	0	0	0	2	1	1	1	1	1	0	1	0	0	0	1	1	0	0	0	1	2	0	0	2	0	1	0	1	1	1	1	0	1
G. G. capanema	1	1	1	2	1	3	2	1	0	0	0	0	0	0	0	0	0	0	1	0	0	0	1	2	2	1	0	0	0	1	1	1	0	0	1	0	3	0	0	3	1	1	0	0	1	1	1	1	1
G. G. carapo	1	1	1	2	1	1	1	1	0	1	0	0	1	0	0	0	0	0	1	2	2	1	1	1	1	0	1	0	0	0	1	1	0	0	0	1	2	0	0	2	0	1	0	0	1	1	1	1	1
G. G. chaviro	1	1	1	2	1	0	1	1	0	0	0	0	1	0	0	0	0	0	0	1	0	1	1	1	2	0	1	0	0	0	1	0	0	1	1	0	1	0	1	3	1	1	0	1	1	1	1	0	1
G. G. chimarrao	1	3	1	1	1	1	1	1	0	1	0	0	1	0	0	0	0	0	0	1	0	1	1	1	1	0	1	0	0	0	1	1	0	0	0	1	2	0	0	2	1	1	0	0	1	1	1	0	1
G. G. choco	1	1	1	2	1	0	1	1	0	0	0	0	1	0	0	0	0	0	0	2	2	1	1	0	0	0	1	0	0	1	1	1	0	0	0	1	1	0	0	2	1	1	0	0	1	1	1	1	1
G. G. cuia	1	1	1	2	1	1	1	1	0	1	0	0	1	0	0	0	0	0	0	1	0	1	1	1	2	0	1	0	0	0	1	1	0	0	0	1	3	0	0	2	1	1	0	0	1	1	1	0	1
G. G. curupira	1	1	1	2	1	0	1	1	0	0	0	0	1	0	0	0	0	0	1	1	2	1	1	2	2	0	0	0	0	1	1	1	0	1	1	0	2	0	0	2	1	1	0	0	1	1	1	0	1
G. G. diamantinensis	0	0	0	1	1	1	0	1	0	1	0	0	1	0	0	0	0	0	0	2	0	1	1	0	2	0	1	0	0	0	1	1	0	0	0	0	2	0	0	2	0	1	0	0	1	1	1	0	1
G. G. eyra	1	1	1	2	2	0	2	1	0	0	0	0	1	0	0	0	0	0	0	1	2	1	1	1	1	0	1	0	0	0	1	1	0	0	0	0	2	0	0	2	0	1	0	0	1	1	1	0	1
G. G. interruptus	1	1	1	2	1	0	1	0	0	1	0	0	1	0	0	0	0	0	0	2	1	1	1	1	2	0	1	0	0	0	1	0	0	0	0	1	3	0	0	2	0	1	0	1	1	1	1	0	1
G. G. mamiraua	1	3	1	2	2	0	2	1	0	0	0	0	1	0	0	0	0	0	0	1	2	1	1	1	1	0	1	0	0	0	1	1	0	0	0	0	2	0	0	2	0	1	0	0	1	1	1	0	1
G. G. obscurus	1	3	1	2	2	0	2	1	0	0	0	0	1	0	0	0	0	0	0	1	1	1	2	1	1	0	1	0	0	0	1	1	0	1	1	0	3	0	1	2	1	1	0	1	1	1	1	0	1
G. G. omarorum	1	1	1	2	1	1	1	1	0	1	0	0	1	0	0	0	0	0	0	1	0	1	1	1	1	0	1	1	0	0	1	1	0	0	0	0	2	0	0	2	1	1	0	0	1	1	1	0	1
G. G. pantanal	1	1	1	2	1	3	2	1	0	0	0	0	0	0	0	0	0	0	1	0	0	0	1	2	1	0	0	0	0	1	1	1	0	0	1	1	3	0	0	3	1	1	0	0	1	1	1	1	1
G. G. riberalta	1	1	1	2	1	3	2	1	0	0	0	0	0	0	0	0	0	0	1	0	1	1	1	1	1	0	0	0	0	1	1	1	0	0	1	1	3	0	0	3	1	1	0	0	1	1	1	1	1
G. G. sylvius	1	1	1	2	1	1	3	1	0	1	0	0	1	0	0	0	0	0	1	2	2	1	1	1	1	0	1	0	0	0	1	1	0	0	0	1	2	0	0	2	0	1	0	0	1	1	1	0	1
G. G. ucamara	1	1	1	2	1	0	1	1	0	0	0	0	1	0	0	0	0	0	0	2	2	1	1	1	1	0	1	0	0	0	1	1	0	0	0	1	2	0	0	2	1	1	0	1	1	1	1	1	1
G. G. varzea	1	1	1	2	1	0	1	1	0	0	0	0	1	0	0	0	0	0	0	1	0	1	1	1	1	0	1	0	0	0	1	1	0	1	1	0	3	0	1	3	1	1	0	1	1	1	1	0	1
G. L. anguillaris	1	3	1	2	1	0	2	1	0	1	0	0	0	0	0	0	0	0	1	0	0	0	2	2	1	0	1	0	0	1	1	1	0	0	1	0	2	0	0	3	1	1	0	0	1	1	1	1	1
G. L. cataniapo	1	4	1	2	1	0	3	1	0	1	0	1	0	0	0	0	0	0	1	0	1	1	2	2	1	0	1	0	0	1	1	1	0	0	2	0	2	0	0	3	1	1	0	0	1	1	1	1	1
G. L. pedanopterus	1	3	1	2	2	0	2	1	0	1	0	1	0	0	0	0	0	0	1	0	1	1	2	2	1	0	1	0	0	1	1	1	0	0	1	0	2	0	0	3	1	1	0	0	1	1	1	1	1
G. L. tiquie	1	4	1	2	3	0	1	1	1	1	0	0	0	0	0	0	0	0	1	0	1	0	2	2	2	0	1	0	0	1	1	1	0	0	2	0	2	0	0	4	1	1	0	0	1	1	1	0	1
G. L. n. sp. 'ARAP'	1	3	1	2	1	0	1	1	0	1	0	0	0	0	0	0	0	0	1	0	0	1	0	1	1	0	1	1	1	1	1	1	0	0	1	1	2	0	0	3	1	1	0	0	1	1	1	1	1
G. L. n. sp. 'ARIP'	1	1	1	2	1	0	1	1	0	1	0	0	0	0	0	0	0	0	1	0	0	1	0	1	1	0	1	1	1	1	1	1	0	0	1	1	2	0	0	3	1	1	0	0	1	1	1	1	1
G. P. capitimaculatus	0	0	0	0	0	2	0	0	0	0	0	0	0	0	0	0	0	0	1	0	1	1	1	1	1	0	0	1	0	1	1	0	0	0	1	0	2	1	0	3	1	1	0	0	1	1	1	1	1
G. P. pantherinus	0	0	0	0	0	2	0	0	0	0	0	0	0	0	0	0	0	0	1	0	1	1	1	1	1	0	0	1	0	1	1	0	0	0	1	0	2	1	0	4	1	1	0	0	1	1	1	1	1
G. P. refugio	0	0	0	0	0	2	0	0	0	0	0	0	0	0	0	0	0	0	1	0	1	1	1	1	0	0	0	1	0	1	1	1	0	0	1	0	2	1	0	3	1	1	0	0	1	1	1	1	1
G. T. esmeraldas	1	0	1	1	0	1	0	0	0	0	0	0	0	0	1	0	0	0	1	1	2	1	2	1	2	1	0	0	0	0	1	0	1	1	1	2	2	0	1	4	1	1	0	1	1	1	1	0	1
G. T. henni	1	3	1	2	1	0	3	0	1	0	0	0	0	0	1	0	0	0	1	1	2	1	2	2	2	1	0	0	0	1	1	0	1	1	2	2	2	0	1	4	1	1	0	1	1	1	1	?	1
G. T. inaequilabiatus	1	0	0	2	1	1	3	1	1	0	0	0	0	0	1	0	0	0	0	2	2	1	2	1	2	1	1	0	0	1	1	0	1	1	2	2	3	0	0	4	1	1	0	1	1	1	1	?	1
G. T. paraguensis	1	1	1	2	1	0	1	1	0	0	0	0	0	0	1	0	0	0	0	2	2	1	1	1	0	0	1	1	0	0	1	0	1	1	0	2	3	0	0	2	1	1	0	1	1	1	1	?	1
G. T. tigre	1	1	1	2	1	0	3	1	1	0	0	0	0	0	1	0	0	0	0	2	2	1	2	1	2	1	1	0	0	1	1	0	1	1	2	2	3	0	0	4	1	1	0	1	1	1	1	?	1
G. T. coatesi	1	1	2	2	2	0	1	1	0	0	0	1	0	0	0	0	0	0	1	1	2	1	0	1	1	1	0	1	0	0	1	1	0	0	1	0	2	0	0	4	1	1	0	0	1	1	1	1	1
G. T. coropinae	1	2	1	2	2	0	2	0	0	0	0	0	0	0	0	0	1	0	1	1	2	1	1	1	2	1	0	0	0	0	1	1	0	0	1	0	2	0	0	4	0	1	0	0	1	1	1	1	1
G. T. javari	1	4	1	2	2	0	2	0	0	0	0	1	0	0	0	0	0	0	1	1	2	1	0	1	1	1	0	1	0	0	1	0	0	0	1	0	2	0	0	4	0	1	0	0	1	1	1	1	1
G. T. jonasi	1	3	1	2	2	0	1	0	0	0	1	1	0	0	0	0	1	0	1	1	0	1	0	0	1	1	1	0	1	0	1	1	0	0	0	0	3	0	0	3	0	1	0	0	1	1	1	0	1
G. T. melanopleura	1	1	2	2	2	0	1	0	0	0	1	1	0	0	0	0	1	0	0	2	0	1	0	1	1	1	1	0	1	0	1	1	0	0	0	0	3	0	0	3	0	1	0	0	1	1	1	?	1
G. T. onca	0	0	0	0	0	2	0	0	0	0	1	1	0	0	0	0	1	0	1	0	0	1	0	1	1	1	1	1	1	0	1	1	0	0	0	0	3	1	0	2	0	1	0	0	1	1	1	?	1
G. T. stenoleucus	1	1	1	2	2	0	2	0	0	0	0	0	0	0	0	0	1	0	1	1	2	1	1	1	2	1	0	0	0	0	1	1	0	0	1	0	2	0	0	4	0	1	0	0	1	1	1	1	1
G. T. cylindricus	0	0	0	0	0	1	0	0	0	0	0	0	0	0	0	0	0	0	1	1	0	2	1	0	1	0	1	1	0	0	1	1	0	0	0	0	2	0	1	2	0	1	0	1	1	1	1	0	1
G. T. maculosus	0	0	0	1	0	0	0	0	0	0	0	0	0	0	0	0	0	0	1	1	0	2	1	0	1	0	1	1	0	0	1	1	0	0	0	0	2	0	1	2	0	1	0	2	1	1	1	0	1
G. T. panamensis	1	4	1	1	1	1	0	1	0	1	1	0	0	0	0	0	0	0	1	0	0	0	1	2	1	0	1	0	0	1	1	1	0	0	1	0	2	0	1	3	1	1	1	?	1	0	1	0	1
Hypopomus artedi	0	0	0	0	0	2	0	0	0	0	0	0	0	0	0	0	0	0	0	0	1	2	2	1	0	0	0	?	0	0	0	0	0	0	0	0	0	0	0	0	0	0	0	0	0	0	0	0	0
Sternopygus macrurus	0	0	0	0	0	2	0	0	0	0	0	0	0	0	0	0	0	0	0	2	0	0	1	1	0	0	0	0	0	0	0	0	0	0	0	0	0	0	0	1	1	0	0	0	0	0	0	0	0
[truncated: 66 more columns]
