# Supplementary material for: Phylogenetic revision of Gymnotidae (Teleostei: Gymnotiformes), with descriptions of six subgenera
Source: PLoS One. 2019 Nov 7;14(11):e0224599. doi: 10.1371/journal.pone.0224599 (PMC6837465; doi:10.1371/journal.pone.0224599)
Supplement: S4 Supplementary Material — (ZIP) [file pone.0224599.s004.zip › S4 - Bayesian Morphlogical Phylogeny Treefile.tre]

#NEXUS
begin taxa;
	dimensions ntax=48;
	taxlabels
	Electrophorus_electricus
	G._L._anguillaris
	G._G._arapaima
	G._G._ardilai
	G._G._bahianus
	G._G._capanema
	G._P._capitimaculatus
	G._G._carapo
	G._L._cataniapo
	G._G._chaviro
	G._G._chimarrao
	G._G._choco
	G._T._coatesi
	G._T._coropinae
	G._G._cuia
	G._G._curupira
	G._T._cylindricus
	G._G._diamantinensis
	G._T._esmeraldas
	G._G._eyra
	G._T._henni
	G._T._inaequilabiatus
	G._G._interruptus
	G._T._javari
	G._T._jonasi
	G._T._maculosus
	G._G._mamiraua
	G._T._melanopleura
	G._L._n_sp_ARAP
	G._L._n_sp_ARIP
	G._G._obscurus
	G._G._omarorum
	G._T._onca
	G._T._panamensis
	G._G._pantanal
	G._P._pantherinus
	G._T._paraguensis
	G._L._pedanopterus
	G._P._refugio
	G._G._riberalta
	G._T._stenoleucus
	G._G._sylvius
	G._T._tigre
	G._L._tiquie
	G._G._ucamara
	G._G._varzea
	Hypopomus_artedi
	Sternopygus_macrurus
;
end;
begin trees;
	tree TREE1 = [&R] ((Electrophorus_electricus[&height=1.0516602241461915E-16,height_95%_HPD={0.0,2.220446049250313E-16},height_median=1.1102230246251565E-16,height_range={0.0,6.661338147750939E-16},length=0.23865157812577673,length_95%_HPD={0.15362992996066427,0.331682903655236},length_median=0.23362547467539985,length_range={0.11197008978694334,0.5022803430437353}]:0.238653,(Hypopomus_artedi[&hei…
end;
begin figtree;
	set appearance.backgroundColorAttribute="Default";
	set appearance.backgroundColour=#ffffff;
	set appearance.branchColorAttribute="User selection";
	set appearance.branchColorGradient=false;
	set appearance.branchLineWidth=4.0;
	set appearance.branchMinLineWidth=0.0;
	set appearance.branchWidthAttribute="Fixed";
	set appearance.foregroundColour=#000000;
	set appearance.hilightingGradient=false;
	set appearance.selectionColour=#2d3680;
	set branchLabels.colorAttribute="User selection";
	set branchLabels.displayAttribute="Branch times";
	set branchLabels.fontName="Arial";
	set branchLabels.fontSize=14;
	set branchLabels.fontStyle=0;
	set branchLabels.isShown=false;
	set branchLabels.significantDigits=4;
	set colour.scheme.posterior="posterior:InterpolatingContinuous{{false,false,0.0,0.0},#-1,#-16777216}";
	set layout.expansion=0;
	set layout.layoutType="RECTILINEAR";
	set layout.zoom=0;
	set legend.attribute="CAheight_mean";
	set legend.fontSize=10.0;
	set legend.isShown=false;
	set legend.significantDigits=4;
	set nodeBars.barWidth=4.0;
	set nodeBars.displayAttribute="CAheight_95%_HPD";
	set nodeBars.isShown=false;
	set nodeLabels.colorAttribute="posterior";
	set nodeLabels.displayAttribute="posterior";
	set nodeLabels.fontName="Arial";
	set nodeLabels.fontSize=9;
	set nodeLabels.fontStyle=1;
	set nodeLabels.isShown=false;
	set nodeLabels.significantDigits=2;
	set nodeShapeExternal.colourAttribute="User selection";
	set nodeShapeExternal.isShown=false;
	set nodeShapeExternal.minSize=10.0;
	set nodeShapeExternal.scaleType=Width;
	set nodeShapeExternal.shapeType=Circle;
	set nodeShapeExternal.size=4.0;
	set nodeShapeExternal.sizeAttribute="Fixed";
	set nodeShapeInternal.colourAttribute="posterior";
	set nodeShapeInternal.isShown=true;
	set nodeShapeInternal.minSize=8.0;
	set nodeShapeInternal.scaleType=Width;
	set nodeShapeInternal.shapeType=Circle;
	set nodeShapeInternal.size=8.0;
	set nodeShapeInternal.sizeAttribute="Fixed";
	set polarLayout.alignTipLabels=false;
	set polarLayout.angularRange=0;
	set polarLayout.rootAngle=0;
	set polarLayout.rootLength=100;
	set polarLayout.showRoot=true;
	set radialLayout.spread=0.0;
	set rectilinearLayout.alignTipLabels=false;
	set rectilinearLayout.curvature=0;
	set rectilinearLayout.rootLength=100;
	set scale.offsetAge=0.0;
	set scale.rootAge=1.0;
	set scale.scaleFactor=1.0;
	set scale.scaleRoot=false;
	set scaleAxis.automaticScale=true;
	set scaleAxis.fontSize=8.0;
	set scaleAxis.isShown=false;
	set scaleAxis.lineWidth=1.0;
	set scaleAxis.majorTicks=1.0;
	set scaleAxis.minorTicks=0.5;
	set scaleAxis.origin=0.0;
	set scaleAxis.reverseAxis=false;
	set scaleAxis.showGrid=true;
	set scaleBar.automaticScale=true;
	set scaleBar.fontSize=14.0;
	set scaleBar.isShown=false;
	set scaleBar.lineWidth=1.0;
	set scaleBar.scaleRange=0.07;
	set tipLabels.colorAttribute="User selection";
	set tipLabels.displayAttribute="Names";
	set tipLabels.fontName="Arial";
	set tipLabels.fontSize=18;
	set tipLabels.fontStyle=0;
	set tipLabels.isShown=true;
	set tipLabels.significantDigits=4;
	set trees.order=true;
	set trees.orderType="increasing";
	set trees.rooting=false;
	set trees.rootingType="User Selection";
	set trees.transform=false;
	set trees.transformType="cladogram";
end;
