# Supplementary material for: Phylogenetic revision of Gymnotidae (Teleostei: Gymnotiformes), with descriptions of six subgenera
Source: PLoS One. 2019 Nov 7;14(11):e0224599. doi: 10.1371/journal.pone.0224599 (PMC6837465; doi:10.1371/journal.pone.0224599)
Supplement: S5 Supplementary Material — (ZIP) [file pone.0224599.s005.zip]

Archive with 1 entries (1 files):
- S5 - Bayesian Molecular Phylogeny Treefile.tre
