# Supplementary material for: Phylogenetic revision of Gymnotidae (Teleostei: Gymnotiformes), with descriptions of six subgenera
Source: PLoS One. 2019 Nov 7;14(11):e0224599. doi: 10.1371/journal.pone.0224599 (PMC6837465; doi:10.1371/journal.pone.0224599)
Supplement: S5 Supplementary Material — (ZIP) [file pone.0224599.s005.zip › S5 - Bayesian Molecular Phylogeny Treefile.tre]

#NEXUS
begin taxa;
	dimensions ntax=211;
	taxlabels
	Electrophorus_electricus_0
	Electrophorus_electricus_2026_0
	Electrophorus_electricus_2619_0
	Electrophorus_electricus_39371
	Electrophorus_electricus_MT_0
	G._Lamontiana_anguillaris
	G._Gymnotus_arapaima_2002_0
	G._Gymnotus_arapaima_2003_0
	G._Gymnotus_arapaima_GQ862647
	G._Gymnotus_ardilai_8175
	G._Gymnotus_ardilai_8186
	G._Gymnotus_bahianus_7244
	G._Gymnotus_bahianus_7245
	G._Gymnotus_capanema
	G._Panthernius_capitimaculatus
	G._Gymnotus_carapo_10027
	G._Gymnotus_carapo_10036
	G._Gymnotus_carapo_10037
	G._Gymnotus_carapo_10038
	G._Gymnotus_carapo_10039
	G._Gymnotus_carapo_10040
	G._Gymnotus_carapo_10041
	G._Gymnotus_carapo_10453
	G._Gymnotus_carapo_10459
	G._Gymnotus_carapo_10460
	G._Gymnotus_carapo_10461
	G._Gymnotus_carapo_10462
	G._Gymnotus_carapo_2463
	G._Gymnotus_carapo_2464
	G._Gymnotus_carapo_2558
	G._Gymnotus_carapo_2957
	G._Gymnotus_carapo_32294
	G._Gymnotus_carapo_35859
	G._Gymnotus_carapo_36951
	G._Gymnotus_carapo_7005
	G._Gymnotus_carapo_7006
	G._Gymnotus_carapo_7014
	G._Gymnotus_carapo_7016
	G._Gymnotus_carapo_7065
	G._Gymnotus_carapo_7066
	G._Gymnotus_carapo_7067
	G._Gymnotus_carapo_7084
	G._Gymnotus_carapo_7085
	G._Gymnotus_carapo_7086
	G._Gymnotus_carapo_7087
	G._Gymnotus_carapo_7088
	G._Gymnotus_carapo_7101
	G._Gymnotus_carapo_8631
	G._Gymnotus_carapo_8634
	G._Gymnotus_carapo_8640
	G._Gymnotus_carapo_8641
	G._Gymnotus_carapo_8760
	G._Gymnotus_carapo_8767
	G._Gymnotus_carapo_9801
	G._Gymnotus_carapo_9805
	G._Gymnotus_carapo_9806
	G._Gymnotus_carapo_9810
	G._Gymnotus_carapo_9811
	G._Gymnotus_carapo_9815
	G._Gymnotus_carapo_9816
	G._Gymnotus_carapo_9820
	G._Gymnotus_carapo_9947
	G._Gymnotus_carapo_9948
	G._Gymnotus_carapo_9951
	G._Gymnotus_carapo_9977
	G._Gymnotus_carapo_9983
	G._Gymnotus_carapo_9989
	G._Gymnotus_carapo_CA_2004_0
	G._Gymnotus_carapo_CA_2004_2_0
	G._Gymnotus_carapo_CA_2030_0
	G._Gymnotus_carapo_MG773789
	G._Gymnotus_carapo_MRJ_31521
	G._Gymnotus_carapo_MT_0
	G._Gymnotus_carapo_OR_2040_0
	G._Gymnotus_carapo_OR_2041_0
	G._Gymnotus_carapo_Parnaiba_27325_0
	G._Gymnotus_carapo_RS1_25550_0
	G._Gymnotus_carapo_RS2_31959_0
	G._Gymnotus_carapo_RS2_7071_0
	G._Gymnotus_carapo_SFrancisco_DCC41821_0
	G._Gymnotus_carapo_SFrancisco_DCC41823_0
	G._Gymnotus_carapo_UP_14044_0
	G._Gymnotus_carapo_UP_32294_0
	G._Gymnotus_carapo_UParaguay_5649_0
	G._Gymnotus_carapo_UParana_14044_0
	G._Gymnotus_carapo_UParana_25850_0
	G._Gymnotus_carapo_UParana_31794_0
	G._Gymnotus_carapo_UParana_31931_0
	G._Gymnotus_carapo_UParana_32294_0
	G._Gymnotus_carapo_UParana_34744_0
	G._Gymnotus_carapo_UParana_37726_0
	G._Gymnotus_carapo_WA_2006_0
	G._Gymnotus_carapo_WA_2007_0
	G._Gymnotus_carapo_WA_35859_0
	G._Gymnotus_carapo_WA_36021_0
	G._Gymnotus_carapo_WA_36951_0
	G._Gymnotus_carapo_australis_25550
	G._Lamontiana_cataniapo_2062_0
	G._Lamontiana_cataniapo_2063_0
	G._Lamontiana_cataniapo_GQ862655
	G._Lamontiana_cf_anguillaris_Guyanas_2009_2091_0
	G._Lamontiana_cf_pedanopterus_JPS_2006_0
	G._Gymnotus_cf_sylvius_36021_0
	G._Gymnotus_chaviro_39364
	G._Gymnotus_chimarrao
	G._Gymnotus_choco_8209
	G._Tigrinus_coatesi_2042_0
	G._Tigrinus_coatesi_GQ862657
	G._Tigrinus_coropinae_2010_0
	G._Tigrinus_coropinae_2025_0
	G._Tigrinus_coropinae_2035_0
	G._Tigrinus_coropinae_2036_0
	G._Tigrinus_coropinae_2037_0
	G._Gymnotus_cuia_14044
	G._Gymnotus_cuia_37726
	G._Gymnotus_curupira_2009_0
	G._Gymnotus_curupira_2019
	G._Gymnotus_curupira_2021_0
	G._Gymnotus_curupira_GQ862665
	G._Gymnotus_curupira_MZUSP
	G._Tijax_cylindricus_1201
	G._Tijax_cylindricus_2092_0
	G._Tijax_cylindricus_2093_0
	G._Tijax_cylindricus_2094_0
	G._Tijax_cylindricus_GQ862667
	G._Tijax_cylindricus_stri13505_0
	G._Gymnotus_diamantinensis
	G._Tigre_esmeraldas
	G._Gymnotus_eyra
	G._Tigre_henni_8231
	G._Tigre_henni_STRI1417_0
	G._Tigre_henni_STRI1471_0
	G._Tigre_henni_STRI24923_0
	G._Tigre_inaequilabiatus
	G._Gymnotus_interruptus
	G._Tigrinus_javari_2020_0
	G._Tigrinus_javari_GQ862670
	G._Tigrinus_jonasi_2016_0
	G._Tigrinus_jonasi_2471_0
	G._Tigrinus_jonasi_GQ862671
	G._Tijax_maculosus_8126
	G._Gymnotus_mamiraua_2012_0
	G._Gymnotus_mamiraua_GQ862673
	G._Tigrinus_melanopleura
	G._Lamontiana_n_sp_ARAP
	G._Lamontiana_n_sp_ARIP
	G._Gymnotus_obscurus_2017_0
	G._Gymnotus_obscurus_8649
	G._Gymnotus_obscurus_GQ862675
	G._Gymnotus_omarorum_7092
	G._Gymnotus_omarorum_7093
	G._Tigrinus_onca
	G._Tigre_panamensis_8021
	G._Tigre_panamensis_AM302_0
	G._Gymnotus_pantanal_31927_0
	G._Gymnotus_pantanal_31928
	G._Gymnotus_pantanal_31929_0
	G._Gymnotus_pantanal_32017
	G._Gymnotus_pantanal_34742_0
	G._Gymnotus_pantanal_34743_0
	G._Gymnotus_pantanal_5644_0
	G._Gymnotus_pantanal_7076
	G._Pantherus_pantherinus_11144
	G._Pantherus_pantherinus_19571_0
	G._Pantherus_pantherinus_2039_0
	G._Pantherus_pantherinus_24532_0
	G._Pantherus_pantherinus_24536
	G._Pantherus_pantherinus_31531
	G._Pantherus_pantherinus_7277_0
	G._Tigre_paraguensis
	G._Lamontiana_pedanopterus_2058_0
	G._Lamontiana_pedanopterus_2059_0
	G._Lamontiana_pedanopterus_GQ862678
	G._Pantherus_refugio
	G._Gymnotus_riberalta
	G._Gymnotus_sp_0
	G._Gymnotus_sp_n_CUIA_AE_2018_2559
	G._Gymnotus_sp_n_CUIA_AE_2018_7071
	G._Gymnotus_sp_n_CUIA_AE_2018_7072
	G._Gymnotus_sp_n_CUIA_AE_2018_7074
	G._Gymnotus_sp_n_CUIA_AE_2018_8764
	G._Tigrinus_stenoleucus_2060_0
	G._Tigrinus_stenoleucus_2061_0
	G._Tigrinus_stenoleucus_2064_0
	G._Tigrinus_stenoleucus_34047_0
	G._Tigrinus_stenoleucus_GQ862680
	G._Gymnotus_sylvius_36021
	G._Gymnotus_sylvius_7240
	G._Gymnotus_sylvius_UParaguay_5647_0
	G._Gymnotus_sylvius_UParana_25851_0
	G._Gymnotus_sylvius_UParana_25853_0
	G._Gymnotus_sylvius_UParana_27380_0
	G._Gymnotus_sylvius_UParana_27381_0
	G._Gymnotus_sylvius_UParana_27382_0
	G._Gymnotus_sylvius_UParana_29096_0
	G._Gymnotus_sylvius_UParana_31933_0
	G._Gymnotus_sylvius_UParana_31958_0
	G._Gymnotus_sylvius_UParana_7069_0
	G._Gymnotus_sylvius_UParana_7070_0
	G._Gymnotus_sylvius_UParana_8831_0
	G._Gymnotus_sylvius_UParana_9823_0
	G._Tigre_tigre_060406
	G._Lamontiana_tiquie
	G._Gymnotus_ucamara_1927_0
	G._Gymnotus_ucamara_1950_0
	G._Gymnotus_ucamara_GQ862685
	G._Gymnotus_varzea_2014_0
	G._Gymnotus_varzea_2469
	G._Gymnotus_varzea_GQ862687
	Hypopomus_artedi_GQ862689
	Sternopygus_macrurus_39502
;
end;
begin trees;
	tree TREE1 = [&R] (((Electrophorus_electricus_0[&height=1.8881819518171993E-17,height_95%_HPD={0.0,4.163336342344337E-17},height_median=1.3877787807814457E-17,height_range={0.0,6.938893903907228E-17},length=0.00171515609924034,length_95%_HPD={2.0251223817324693E-7,0.00370397977732409},length_median=0.001520728534278204,length_range={2.0251223817324693E-7,0.01297603287704785},rate=1.03988670271043…
end;
begin figtree;
	set appearance.backgroundColorAttribute="Default";
	set appearance.backgroundColour=#ffffff;
	set appearance.branchColorAttribute="User selection";
	set appearance.branchColorGradient=false;
	set appearance.branchLineWidth=4.0;
	set appearance.branchMinLineWidth=0.0;
	set appearance.branchWidthAttribute="Fixed";
	set appearance.foregroundColour=#000000;
	set appearance.hilightingGradient=false;
	set appearance.selectionColour=#2d3680;
	set branchLabels.colorAttribute="User selection";
	set branchLabels.displayAttribute="Branch times";
	set branchLabels.fontName="Arial";
	set branchLabels.fontSize=14;
	set branchLabels.fontStyle=0;
	set branchLabels.isShown=false;
	set branchLabels.significantDigits=4;
	set colour.scheme.posterior="posterior:InterpolatingContinuous{{false,false,0.0,0.0},#-1,#-16777216}";
	set layout.expansion=650;
	set layout.layoutType="RECTILINEAR";
	set layout.zoom=0;
	set legend.attribute="CAheight_mean";
	set legend.fontSize=10.0;
	set legend.isShown=false;
	set legend.significantDigits=4;
	set nodeBars.barWidth=4.0;
	set nodeBars.displayAttribute="CAheight_95%_HPD";
	set nodeBars.isShown=false;
	set nodeLabels.colorAttribute="posterior";
	set nodeLabels.displayAttribute="posterior";
	set nodeLabels.fontName="Arial";
	set nodeLabels.fontSize=10;
	set nodeLabels.fontStyle=1;
	set nodeLabels.isShown=false;
	set nodeLabels.significantDigits=2;
	set nodeShapeExternal.colourAttribute="User selection";
	set nodeShapeExternal.isShown=false;
	set nodeShapeExternal.minSize=10.0;
	set nodeShapeExternal.scaleType=Width;
	set nodeShapeExternal.shapeType=Circle;
	set nodeShapeExternal.size=4.0;
	set nodeShapeExternal.sizeAttribute="Fixed";
	set nodeShapeInternal.colourAttribute="posterior";
	set nodeShapeInternal.isShown=true;
	set nodeShapeInternal.minSize=8.0;
	set nodeShapeInternal.scaleType=Width;
	set nodeShapeInternal.shapeType=Circle;
	set nodeShapeInternal.size=8.0;
	set nodeShapeInternal.sizeAttribute="Fixed";
	set polarLayout.alignTipLabels=false;
	set polarLayout.angularRange=0;
	set polarLayout.rootAngle=0;
	set polarLayout.rootLength=100;
	set polarLayout.showRoot=true;
	set radialLayout.spread=0.0;
	set rectilinearLayout.alignTipLabels=false;
	set rectilinearLayout.curvature=0;
	set rectilinearLayout.rootLength=100;
	set scale.offsetAge=0.0;
	set scale.rootAge=1.0;
	set scale.scaleFactor=1.0;
	set scale.scaleRoot=false;
	set scaleAxis.automaticScale=false;
	set scaleAxis.fontSize=8.0;
	set scaleAxis.isShown=false;
	set scaleAxis.lineWidth=1.0;
	set scaleAxis.majorTicks=0.01;
	set scaleAxis.minorTicks=0.005;
	set scaleAxis.origin=0.0;
	set scaleAxis.reverseAxis=false;
	set scaleAxis.showGrid=false;
	set scaleBar.automaticScale=true;
	set scaleBar.fontSize=14.0;
	set scaleBar.isShown=false;
	set scaleBar.lineWidth=1.0;
	set scaleBar.scaleRange=0.007;
	set tipLabels.colorAttribute="User selection";
	set tipLabels.displayAttribute="Names";
	set tipLabels.fontName="Arial";
	set tipLabels.fontSize=18;
	set tipLabels.fontStyle=0;
	set tipLabels.isShown=true;
	set tipLabels.significantDigits=4;
	set trees.order=true;
	set trees.orderType="increasing";
	set trees.rooting=false;
	set trees.rootingType="User Selection";
	set trees.transform=false;
	set trees.transformType="cladogram";
end;
