# Supplementary material for: Phylogenetic revision of Gymnotidae (Teleostei: Gymnotiformes), with descriptions of six subgenera
Source: PLoS One. 2019 Nov 7;14(11):e0224599. doi: 10.1371/journal.pone.0224599 (PMC6837465; doi:10.1371/journal.pone.0224599)
Supplement: S6 Supplementary Material — (ZIP) [file pone.0224599.s006.zip › S6 - Liklihood Molecular Phylogeny Treefile.tre]

#NEXUS
begin taxa;
	dimensions ntax=194;
	taxlabels
	'Electrophorus.electricus.0'
	'Electrophorus.electricus.2026.0'
	'Electrophorus.electricus.2619.0'
	'Electrophorus.electricus.39371'
	'Electrophorus.electricus.MT.0'
	'G.Gymnotus.arapaima.2002.0'
	'G.Gymnotus.arapaima.2003.0'
	'G.Gymnotus.arapaima.GQ862647'
	'G.Gymnotus.ardilai.8175'
	'G.Gymnotus.ardilai.8186'
	'G.Gymnotus.bahianus.7244'
	'G.Gymnotus.bahianus.7245'
	'G.Gymnotus.carapo.10027'
	'G.Gymnotus.carapo.10036'
	'G.Gymnotus.carapo.10037'
	'G.Gymnotus.carapo.10038'
	'G.Gymnotus.carapo.10039'
	'G.Gymnotus.carapo.10040'
	'G.Gymnotus.carapo.10041'
	'G.Gymnotus.carapo.10453'
	'G.Gymnotus.carapo.10459'
	'G.Gymnotus.carapo.10460'
	'G.Gymnotus.carapo.10461'
	'G.Gymnotus.carapo.10462'
	'G.Gymnotus.carapo.2463'
	'G.Gymnotus.carapo.2464'
	'G.Gymnotus.carapo.2558'
	'G.Gymnotus.carapo.2957'
	'G.Gymnotus.carapo.32294'
	'G.Gymnotus.carapo.35859'
	'G.Gymnotus.carapo.36951'
	'G.Gymnotus.carapo.7005'
	'G.Gymnotus.carapo.7006'
	'G.Gymnotus.carapo.7014'
	'G.Gymnotus.carapo.7016'
	'G.Gymnotus.carapo.7065'
	'G.Gymnotus.carapo.7066'
	'G.Gymnotus.carapo.7067'
	'G.Gymnotus.carapo.7084'
	'G.Gymnotus.carapo.7085'
	'G.Gymnotus.carapo.7086'
	'G.Gymnotus.carapo.7087'
	'G.Gymnotus.carapo.7088'
	'G.Gymnotus.carapo.7101'
	'G.Gymnotus.carapo.8631'
	'G.Gymnotus.carapo.8634'
	'G.Gymnotus.carapo.8640'
	'G.Gymnotus.carapo.8641'
	'G.Gymnotus.carapo.8760'
	'G.Gymnotus.carapo.8767'
	'G.Gymnotus.carapo.9801'
	'G.Gymnotus.carapo.9805'
	'G.Gymnotus.carapo.9806'
	'G.Gymnotus.carapo.9810'
	'G.Gymnotus.carapo.9811'
	'G.Gymnotus.carapo.9815'
	'G.Gymnotus.carapo.9816'
	'G.Gymnotus.carapo.9820'
	'G.Gymnotus.carapo.9947'
	'G.Gymnotus.carapo.9948'
	'G.Gymnotus.carapo.9951'
	'G.Gymnotus.carapo.9977'
	'G.Gymnotus.carapo.9983'
	'G.Gymnotus.carapo.9989'
	'G.Gymnotus.carapo.CA.2004.0'
	'G.Gymnotus.carapo.CA.2004.2.0'
	'G.Gymnotus.carapo.CA.2030.0'
	'G.Gymnotus.carapo.MG773789'
	'G.Gymnotus.carapo.MRJ.31521'
	'G.Gymnotus.carapo.MT.0'
	'G.Gymnotus.carapo.OR.2040.0'
	'G.Gymnotus.carapo.OR.2041.0'
	'G.Gymnotus.carapo.Parnaiba.27325.0'
	'G.Gymnotus.carapo.RS1.25550.0'
	'G.Gymnotus.carapo.RS2.31959.0'
	'G.Gymnotus.carapo.RS2.7071.0'
	'G.Gymnotus.carapo.SFrancisco.DCC41821.0'
	'G.Gymnotus.carapo.SFrancisco.DCC41823.0'
	'G.Gymnotus.carapo.UP.14044.0'
	'G.Gymnotus.carapo.UP.32294.0'
	'G.Gymnotus.carapo.UParaguay.5649.0'
	'G.Gymnotus.carapo.UParana.14044.0'
	'G.Gymnotus.carapo.UParana.25850.0'
	'G.Gymnotus.carapo.UParana.31794.0'
	'G.Gymnotus.carapo.UParana.31931.0'
	'G.Gymnotus.carapo.UParana.32294.0'
	'G.Gymnotus.carapo.UParana.34744.0'
	'G.Gymnotus.carapo.UParana.37726.0'
	'G.Gymnotus.carapo.WA.2006.0'
	'G.Gymnotus.carapo.WA.2007.0'
	'G.Gymnotus.carapo.WA.35859.0'
	'G.Gymnotus.carapo.WA.36021.0'
	'G.Gymnotus.carapo.WA.36951.0'
	'G.Gymnotus.carapo.australis.25550'
	'G.Gymnotus.cf.sylvius.36021.0'
	'G.Gymnotus.chaviro.39364'
	'G.Gymnotus.choco.8209'
	'G.Gymnotus.cuia.14044'
	'G.Gymnotus.cuia.37726'
	'G.Gymnotus.curupira.2009.0'
	'G.Gymnotus.curupira.2019'
	'G.Gymnotus.curupira.2021.0'
	'G.Gymnotus.curupira.GQ862665'
	'G.Gymnotus.curupira.MZUSP'
	'G.Gymnotus.mamiraua.2012.0'
	'G.Gymnotus.mamiraua.GQ862673'
	'G.Gymnotus.obscurus.2017.0'
	'G.Gymnotus.obscurus.8649'
	'G.Gymnotus.obscurus.GQ862675'
	'G.Gymnotus.omarorum.7092'
	'G.Gymnotus.omarorum.7093'
	'G.Gymnotus.pantanal.31927.0'
	'G.Gymnotus.pantanal.31928'
	'G.Gymnotus.pantanal.31929.0'
	'G.Gymnotus.pantanal.32017'
	'G.Gymnotus.pantanal.34742.0'
	'G.Gymnotus.pantanal.34743.0'
	'G.Gymnotus.pantanal.5644.0'
	'G.Gymnotus.pantanal.7076'
	'G.Gymnotus.sp.0'
	'G.Gymnotus.sp.n.CUIA.AE.2018.2559'
	'G.Gymnotus.sp.n.CUIA.AE.2018.7071'
	'G.Gymnotus.sp.n.CUIA.AE.2018.7072'
	'G.Gymnotus.sp.n.CUIA.AE.2018.7074'
	'G.Gymnotus.sp.n.CUIA.AE.2018.8764'
	'G.Gymnotus.sylvius.36021'
	'G.Gymnotus.sylvius.7240'
	'G.Gymnotus.sylvius.UParaguay.5647.0'
	'G.Gymnotus.sylvius.UParana.25851.0'
	'G.Gymnotus.sylvius.UParana.25853.0'
	'G.Gymnotus.sylvius.UParana.27380.0'
	'G.Gymnotus.sylvius.UParana.27381.0'
	'G.Gymnotus.sylvius.UParana.27382.0'
	'G.Gymnotus.sylvius.UParana.29096.0'
	'G.Gymnotus.sylvius.UParana.31933.0'
	'G.Gymnotus.sylvius.UParana.31958.0'
	'G.Gymnotus.sylvius.UParana.7069.0'
	'G.Gymnotus.sylvius.UParana.7070.0'
	'G.Gymnotus.sylvius.UParana.8831.0'
	'G.Gymnotus.sylvius.UParana.9823.0'
	'G.Gymnotus.ucamara.1927.0'
	'G.Gymnotus.ucamara.1950.0'
	'G.Gymnotus.ucamara.GQ862685'
	'G.Gymnotus.varzea.2014.0'
	'G.Gymnotus.varzea.2469'
	'G.Gymnotus.varzea.GQ862687'
	'G.Lamoniana.cataniapo.2062.0'
	'G.Lamoniana.cataniapo.2063.0'
	'G.Lamoniana.cataniapo.GQ862655'
	'G.Lamoniana.cf.anguillaris.Guyanas.2009.2091.0'
	'G.Lamoniana.cf.pedanopterus.JPS.2006.0'
	'G.Lamontiana.pedanopterus.2058.0'
	'G.Lamontiana.pedanopterus.2059.0'
	'G.Lamontiana.pedanopterus.GQ862678'
	'G.Pantherus.pantherinus.11144'
	'G.Pantherus.pantherinus.19571.0'
	'G.Pantherus.pantherinus.2039.0'
	'G.Pantherus.pantherinus.24532.0'
	'G.Pantherus.pantherinus.24536'
	'G.Pantherus.pantherinus.31531'
	'G.Pantherus.pantherinus.7277.0'
	'G.Tigre.henni.8231'
	'G.Tigre.henni.STRI1417.0'
	'G.Tigre.henni.STRI1471.0'
	'G.Tigre.henni.STRI24923.0'
	'G.Tigre.tigre.060406'
	'G.Tigrinus.coatesi.2042.0'
	'G.Tigrinus.coatesi.GQ862657'
	'G.Tigrinus.coropinae.2010.0'
	'G.Tigrinus.coropinae.2025.0'
	'G.Tigrinus.coropinae.2035.0'
	'G.Tigrinus.coropinae.2036.0'
	'G.Tigrinus.coropinae.2037.0'
	'G.Tigrinus.javari.2020.0'
	'G.Tigrinus.javari.GQ862670'
	'G.Tigrinus.jonasi.2016.0'
	'G.Tigrinus.jonasi.2471.0'
	'G.Tigrinus.jonasi.GQ862671'
	'G.Tigrinus.stenoleucus.2060.0'
	'G.Tigrinus.stenoleucus.2061.0'
	'G.Tigrinus.stenoleucus.2064.0'
	'G.Tigrinus.stenoleucus.34047.0'
	'G.Tigrinus.stenoleucus.GQ862680'
	'G.Tijax.cylindricus.1201'
	'G.Tijax.cylindricus.2092.0'
	'G.Tijax.cylindricus.2093.0'
	'G.Tijax.cylindricus.2094.0'
	'G.Tijax.cylindricus.GQ862667'
	'G.Tijax.cylindricus.stri13505.0'
	'G.Tijax.maculosus.8126'
	'G.Tijax.panamensis.8021'
	'G.Tijax.panamensis.AM302.0'
	'Hypopomus.artedi.GQ862689'
	'Sternopygus.macrurus.39502'
;
end;
begin trees;
	tree tree_1 = [&R] (('Electrophorus.electricus.2026.0':9.44E-4,('Electrophorus.electricus.2619.0':1.0E-6,'Electrophorus.electricus.MT.0':1.0E-6):7.6E-4):0.008945,('Electrophorus.electricus.39371':1.0E-6,((('G.Pantherus.pantherinus.24536':0.001826,(('G.Pantherus.pantherinus.31531':0.001851,('G.Pantherus.pantherinus.11144':0.001728,(('G.Pantherus.pantherinus.7277.0':0.001352,'G.Pantherus.pantherinu…
end;
begin figtree;
	set appearance.backgroundColorAttribute="Default";
	set appearance.backgroundColour=#ffffff;
	set appearance.branchColorAttribute="User selection";
	set appearance.branchColorGradient=false;
	set appearance.branchLineWidth=4.0;
	set appearance.branchMinLineWidth=0.0;
	set appearance.branchWidthAttribute="Fixed";
	set appearance.foregroundColour=#000000;
	set appearance.hilightingGradient=false;
	set appearance.selectionColour=#2d3680;
	set branchLabels.colorAttribute="User selection";
	set branchLabels.displayAttribute="Branch times";
	set branchLabels.fontName="Arial";
	set branchLabels.fontSize=14;
	set branchLabels.fontStyle=0;
	set branchLabels.isShown=false;
	set branchLabels.significantDigits=4;
	set layout.expansion=561;
	set layout.layoutType="RECTILINEAR";
	set layout.zoom=0;
	set legend.attribute=null;
	set legend.fontSize=10.0;
	set legend.isShown=false;
	set legend.significantDigits=4;
	set nodeBars.barWidth=4.0;
	set nodeBars.displayAttribute=null;
	set nodeBars.isShown=false;
	set nodeLabels.colorAttribute="User selection";
	set nodeLabels.displayAttribute="Node ages";
	set nodeLabels.fontName="Arial";
	set nodeLabels.fontSize=14;
	set nodeLabels.fontStyle=0;
	set nodeLabels.isShown=false;
	set nodeLabels.significantDigits=4;
	set nodeShapeExternal.colourAttribute="User selection";
	set nodeShapeExternal.isShown=false;
	set nodeShapeExternal.minSize=10.0;
	set nodeShapeExternal.scaleType=Width;
	set nodeShapeExternal.shapeType=Circle;
	set nodeShapeExternal.size=4.0;
	set nodeShapeExternal.sizeAttribute="Fixed";
	set nodeShapeInternal.colourAttribute="User selection";
	set nodeShapeInternal.isShown=false;
	set nodeShapeInternal.minSize=10.0;
	set nodeShapeInternal.scaleType=Width;
	set nodeShapeInternal.shapeType=Circle;
	set nodeShapeInternal.size=4.0;
	set nodeShapeInternal.sizeAttribute="Fixed";
	set polarLayout.alignTipLabels=false;
	set polarLayout.angularRange=0;
	set polarLayout.rootAngle=0;
	set polarLayout.rootLength=100;
	set polarLayout.showRoot=true;
	set radialLayout.spread=0.0;
	set rectilinearLayout.alignTipLabels=false;
	set rectilinearLayout.curvature=0;
	set rectilinearLayout.rootLength=100;
	set scale.offsetAge=0.0;
	set scale.rootAge=1.0;
	set scale.scaleFactor=1.0;
	set scale.scaleRoot=false;
	set scaleAxis.automaticScale=true;
	set scaleAxis.fontSize=8.0;
	set scaleAxis.isShown=false;
	set scaleAxis.lineWidth=1.0;
	set scaleAxis.majorTicks=1.0;
	set scaleAxis.minorTicks=0.5;
	set scaleAxis.origin=0.0;
	set scaleAxis.reverseAxis=false;
	set scaleAxis.showGrid=true;
	set scaleBar.automaticScale=true;
	set scaleBar.fontSize=14.0;
	set scaleBar.isShown=false;
	set scaleBar.lineWidth=1.0;
	set scaleBar.scaleRange=0.07;
	set tipLabels.colorAttribute="User selection";
	set tipLabels.displayAttribute="Names";
	set tipLabels.fontName="Arial";
	set tipLabels.fontSize=18;
	set tipLabels.fontStyle=0;
	set tipLabels.isShown=true;
	set tipLabels.significantDigits=4;
	set trees.order=true;
	set trees.orderType="increasing";
	set trees.rooting=false;
	set trees.rootingType="User Selection";
	set trees.transform=false;
	set trees.transformType="cladogram";
end;
