# Supplementary material for: Phylogenetic revision of Gymnotidae (Teleostei: Gymnotiformes), with descriptions of six subgenera
Source: PLoS One. 2019 Nov 7;14(11):e0224599. doi: 10.1371/journal.pone.0224599 (PMC6837465; doi:10.1371/journal.pone.0224599)
Supplement: S9 Supplementary Material — (ZIP) [file pone.0224599.s009.zip › S9 - Liklihood Total Evidence Phylogeny Treefile.tre]

#NEXUS
begin taxa;
	dimensions ntax=211;
	taxlabels
	Electrophorus_electricus_0
	Electrophorus_electricus_2026_0
	Electrophorus_electricus_2619_0
	Electrophorus_electricus_39371
	Electrophorus_electricus_MT_0
	'G._Gymnotus_arapaima_2002_0'
	'G._Gymnotus_arapaima_2003_0'
	'G._Gymnotus_arapaima_GQ862647'
	'G._Gymnotus_ardilai_8175'
	'G._Gymnotus_ardilai_8186'
	'G._Gymnotus_bahianus_7244'
	'G._Gymnotus_bahianus_7245'
	'G._Gymnotus_capanema'
	'G._Gymnotus_carapo_10027'
	'G._Gymnotus_carapo_10036'
	'G._Gymnotus_carapo_10037'
	'G._Gymnotus_carapo_10038'
	'G._Gymnotus_carapo_10039'
	'G._Gymnotus_carapo_10040'
	'G._Gymnotus_carapo_10041'
	'G._Gymnotus_carapo_10453'
	'G._Gymnotus_carapo_10459'
	'G._Gymnotus_carapo_10460'
	'G._Gymnotus_carapo_10461'
	'G._Gymnotus_carapo_10462'
	'G._Gymnotus_carapo_2463'
	'G._Gymnotus_carapo_2464'
	'G._Gymnotus_carapo_2558'
	'G._Gymnotus_carapo_2957'
	'G._Gymnotus_carapo_32294'
	'G._Gymnotus_carapo_35859'
	'G._Gymnotus_carapo_36951'
	'G._Gymnotus_carapo_7005'
	'G._Gymnotus_carapo_7006'
	'G._Gymnotus_carapo_7014'
	'G._Gymnotus_carapo_7016'
	'G._Gymnotus_carapo_7065'
	'G._Gymnotus_carapo_7066'
	'G._Gymnotus_carapo_7067'
	'G._Gymnotus_carapo_7084'
	'G._Gymnotus_carapo_7085'
	'G._Gymnotus_carapo_7086'
	'G._Gymnotus_carapo_7087'
	'G._Gymnotus_carapo_7088'
	'G._Gymnotus_carapo_7101'
	'G._Gymnotus_carapo_8631'
	'G._Gymnotus_carapo_8634'
	'G._Gymnotus_carapo_8640'
	'G._Gymnotus_carapo_8641'
	'G._Gymnotus_carapo_8760'
	'G._Gymnotus_carapo_8767'
	'G._Gymnotus_carapo_9801'
	'G._Gymnotus_carapo_9805'
	'G._Gymnotus_carapo_9806'
	'G._Gymnotus_carapo_9810'
	'G._Gymnotus_carapo_9811'
	'G._Gymnotus_carapo_9815'
	'G._Gymnotus_carapo_9816'
	'G._Gymnotus_carapo_9820'
	'G._Gymnotus_carapo_9947'
	'G._Gymnotus_carapo_9948'
	'G._Gymnotus_carapo_9951'
	'G._Gymnotus_carapo_9977'
	'G._Gymnotus_carapo_9983'
	'G._Gymnotus_carapo_9989'
	'G._Gymnotus_carapo_CA_2004_0'
	'G._Gymnotus_carapo_CA_2004_2_0'
	'G._Gymnotus_carapo_CA_2030_0'
	'G._Gymnotus_carapo_MG773789'
	'G._Gymnotus_carapo_MRJ_31521'
	'G._Gymnotus_carapo_MT_0'
	'G._Gymnotus_carapo_OR_2040_0'
	'G._Gymnotus_carapo_OR_2041_0'
	'G._Gymnotus_carapo_Parnaiba_27325_0'
	'G._Gymnotus_carapo_RS1_25550_0'
	'G._Gymnotus_carapo_RS2_31959_0'
	'G._Gymnotus_carapo_RS2_7071_0'
	'G._Gymnotus_carapo_SFrancisco_DCC41821_0'
	'G._Gymnotus_carapo_SFrancisco_DCC41823_0'
	'G._Gymnotus_carapo_UP_14044_0'
	'G._Gymnotus_carapo_UP_32294_0'
	'G._Gymnotus_carapo_UParaguay_5649_0'
	'G._Gymnotus_carapo_UParana_14044_0'
	'G._Gymnotus_carapo_UParana_25850_0'
	'G._Gymnotus_carapo_UParana_31794_0'
	'G._Gymnotus_carapo_UParana_31931_0'
	'G._Gymnotus_carapo_UParana_32294_0'
	'G._Gymnotus_carapo_UParana_34744_0'
	'G._Gymnotus_carapo_UParana_37726_0'
	'G._Gymnotus_carapo_WA_2006_0'
	'G._Gymnotus_carapo_WA_2007_0'
	'G._Gymnotus_carapo_WA_35859_0'
	'G._Gymnotus_carapo_WA_36021_0'
	'G._Gymnotus_carapo_WA_36951_0'
	'G._Gymnotus_carapo_australis_25550'
	'G._Gymnotus_cf_sylvius_36021_0'
	'G._Gymnotus_chaviro_39364'
	'G._Gymnotus_chimarrao'
	'G._Gymnotus_choco_8209'
	'G._Gymnotus_cuia_14044'
	'G._Gymnotus_cuia_37726'
	'G._Gymnotus_curupira_2009_0'
	'G._Gymnotus_curupira_2019'
	'G._Gymnotus_curupira_2021_0'
	'G._Gymnotus_curupira_GQ862665'
	'G._Gymnotus_curupira_MZUSP'
	'G._Gymnotus_diamantinensis'
	'G._Gymnotus_eyra'
	'G._Gymnotus_interruptus'
	'G._Gymnotus_mamiraua_2012_0'
	'G._Gymnotus_mamiraua_GQ862673'
	'G._Gymnotus_obscurus_2017_0'
	'G._Gymnotus_obscurus_8649'
	'G._Gymnotus_obscurus_GQ862675'
	'G._Gymnotus_omarorum_7092'
	'G._Gymnotus_omarorum_7093'
	'G._Gymnotus_pantanal_31927_0'
	'G._Gymnotus_pantanal_31928'
	'G._Gymnotus_pantanal_31929_0'
	'G._Gymnotus_pantanal_32017'
	'G._Gymnotus_pantanal_34742_0'
	'G._Gymnotus_pantanal_34743_0'
	'G._Gymnotus_pantanal_5644_0'
	'G._Gymnotus_pantanal_7076'
	'G._Gymnotus_riberalta'
	'G._Gymnotus_sp_0'
	'G._Gymnotus_sp_n_CUIA_AE_2018_2559'
	'G._Gymnotus_sp_n_CUIA_AE_2018_7071'
	'G._Gymnotus_sp_n_CUIA_AE_2018_7072'
	'G._Gymnotus_sp_n_CUIA_AE_2018_7074'
	'G._Gymnotus_sp_n_CUIA_AE_2018_8764'
	'G._Gymnotus_sylvius_36021'
	'G._Gymnotus_sylvius_7240'
	'G._Gymnotus_sylvius_UParaguay_5647_0'
	'G._Gymnotus_sylvius_UParana_25851_0'
	'G._Gymnotus_sylvius_UParana_25853_0'
	'G._Gymnotus_sylvius_UParana_27380_0'
	'G._Gymnotus_sylvius_UParana_27381_0'
	'G._Gymnotus_sylvius_UParana_27382_0'
	'G._Gymnotus_sylvius_UParana_29096_0'
	'G._Gymnotus_sylvius_UParana_31933_0'
	'G._Gymnotus_sylvius_UParana_31958_0'
	'G._Gymnotus_sylvius_UParana_7069_0'
	'G._Gymnotus_sylvius_UParana_7070_0'
	'G._Gymnotus_sylvius_UParana_8831_0'
	'G._Gymnotus_sylvius_UParana_9823_0'
	'G._Gymnotus_ucamara_1927_0'
	'G._Gymnotus_ucamara_1950_0'
	'G._Gymnotus_ucamara_GQ862685'
	'G._Gymnotus_varzea_2014_0'
	'G._Gymnotus_varzea_2469'
	'G._Gymnotus_varzea_GQ862687'
	'G._Lamontiana_anguillaris'
	'G._Lamontiana_cataniapo_2062_0'
	'G._Lamontiana_cataniapo_2063_0'
	'G._Lamontiana_cataniapo_GQ862655'
	'G._Lamontiana_cf_anguillaris_Guyanas_2009_2091_0'
	'G._Lamontiana_cf_pedanopterus_JPS_2006_0'
	'G._Lamontiana_n_sp_ARAP'
	'G._Lamontiana_n_sp_ARIP'
	'G._Lamontiana_pedanopterus_2058_0'
	'G._Lamontiana_pedanopterus_2059_0'
	'G._Lamontiana_pedanopterus_GQ862678'
	'G._Lamontiana_tiquie'
	'G._Pantherus_capitimaculatus'
	'G._Pantherus_pantherinus_11144'
	'G._Pantherus_pantherinus_19571_0'
	'G._Pantherus_pantherinus_2039_0'
	'G._Pantherus_pantherinus_24532_0'
	'G._Pantherus_pantherinus_24536'
	'G._Pantherus_pantherinus_31531'
	'G._Pantherus_pantherinus_7277_0'
	'G._Pantherus_refugio'
	'G._Tigre_esmeraldas'
	'G._Tigre_henni_8231'
	'G._Tigre_henni_STRI1417_0'
	'G._Tigre_henni_STRI1471_0'
	'G._Tigre_henni_STRI24923_0'
	'G._Tigre_inaequilabiatus'
	'G._Tigre_paraguensis'
	'G._Tigre_tigre_060406'
	'G._Tigrinus_coatesi_2042_0'
	'G._Tigrinus_coatesi_GQ862657'
	'G._Tigrinus_coropinae_2010_0'
	'G._Tigrinus_coropinae_2025_0'
	'G._Tigrinus_coropinae_2035_0'
	'G._Tigrinus_coropinae_2036_0'
	'G._Tigrinus_coropinae_2037_0'
	'G._Tigrinus_javari_2020_0'
	'G._Tigrinus_javari_GQ862670'
	'G._Tigrinus_jonasi_2016_0'
	'G._Tigrinus_jonasi_2471_0'
	'G._Tigrinus_jonasi_GQ862671'
	'G._Tigrinus_melanopleura'
	'G._Tigrinus_onca'
	'G._Tigrinus_stenoleucus_2060_0'
	'G._Tigrinus_stenoleucus_2061_0'
	'G._Tigrinus_stenoleucus_2064_0'
	'G._Tigrinus_stenoleucus_34047_0'
	'G._Tigrinus_stenoleucus_GQ862680'
	'G._Tijax_cylindricus_1201'
	'G._Tijax_cylindricus_2092_0'
	'G._Tijax_cylindricus_2093_0'
	'G._Tijax_cylindricus_2094_0'
	'G._Tijax_cylindricus_GQ862667'
	'G._Tijax_cylindricus_stri13505_0'
	'G._Tijax_maculosus_8126'
	'G._Tijax_panamensis_8021'
	'G._Tijax_panamensis_AM302_0'
	Hypopomus_artedi_GQ862689
	Sternopygus_macrurus_39502
;
end;
begin trees;
	tree tree_1 = [&R] ((Hypopomus_artedi_GQ862689:0.855666,((((Electrophorus_electricus_2026_0:0.002074,(Electrophorus_electricus_MT_0:1.0E-6,Electrophorus_electricus_2619_0:1.0E-6)[&"Bootstrap Node Support"=95]:0.001484)[&"Bootstrap Node Support"=70]:0.019992,Electrophorus_electricus_0:0.004142)[&"Bootstrap Node Support"=100]:0.020387,Electrophorus_electricus_39371:1.0E-6)[&"Bootstrap Node Support"…
end;
begin figtree;
	set appearance.backgroundColorAttribute="Default";
	set appearance.backgroundColour=#ffffff;
	set appearance.branchColorAttribute="User selection";
	set appearance.branchColorGradient=false;
	set appearance.branchLineWidth=3.0;
	set appearance.branchMinLineWidth=0.0;
	set appearance.branchWidthAttribute="Fixed";
	set appearance.foregroundColour=#000000;
	set appearance.hilightingGradient=false;
	set appearance.selectionColour=#2d3680;
	set branchLabels.colorAttribute="User selection";
	set branchLabels.displayAttribute="Branch times";
	set branchLabels.fontName="Arial";
	set branchLabels.fontSize=14;
	set branchLabels.fontStyle=0;
	set branchLabels.isShown=false;
	set branchLabels.significantDigits=4;
	set colour.order.label="label:0,5,10,15,20,25,30,35,40,45,50,55,60,65,70,75,80,85,90,95,100";
	set colour.scheme.label="label:HSBDiscrete{hue,1,0.0,0.31,0.94,1.0,0.451,0.8}";
	set layout.expansion=490;
	set layout.layoutType="RECTILINEAR";
	set layout.zoom=0;
	set legend.attribute="Bootstrap Node Support";
	set legend.fontSize=10.0;
	set legend.isShown=true;
	set legend.significantDigits=4;
	set nodeBars.barWidth=4.0;
	set nodeBars.displayAttribute=null;
	set nodeBars.isShown=false;
	set nodeLabels.colorAttribute="User selection";
	set nodeLabels.displayAttribute="Bootstrap Node Support";
	set nodeLabels.fontName="Arial";
	set nodeLabels.fontSize=11;
	set nodeLabels.fontStyle=1;
	set nodeLabels.isShown=true;
	set nodeLabels.significantDigits=3;
	set nodeShapeExternal.colourAttribute="User selection";
	set nodeShapeExternal.isShown=false;
	set nodeShapeExternal.minSize=10.0;
	set nodeShapeExternal.scaleType=Width;
	set nodeShapeExternal.shapeType=Circle;
	set nodeShapeExternal.size=4.0;
	set nodeShapeExternal.sizeAttribute="Fixed";
	set nodeShapeInternal.colourAttribute="Bootstrap Node Support";
	set nodeShapeInternal.isShown=true;
	set nodeShapeInternal.minSize=10.0;
	set nodeShapeInternal.scaleType=Width;
	set nodeShapeInternal.shapeType=Rectangle;
	set nodeShapeInternal.size=10.0;
	set nodeShapeInternal.sizeAttribute="Fixed";
	set polarLayout.alignTipLabels=false;
	set polarLayout.angularRange=0;
	set polarLayout.rootAngle=0;
	set polarLayout.rootLength=100;
	set polarLayout.showRoot=true;
	set radialLayout.spread=0.0;
	set rectilinearLayout.alignTipLabels=true;
	set rectilinearLayout.curvature=0;
	set rectilinearLayout.rootLength=100;
	set scale.offsetAge=0.0;
	set scale.rootAge=1.0;
	set scale.scaleFactor=1.0;
	set scale.scaleRoot=false;
	set scaleAxis.automaticScale=true;
	set scaleAxis.fontSize=8.0;
	set scaleAxis.isShown=false;
	set scaleAxis.lineWidth=1.0;
	set scaleAxis.majorTicks=1.0;
	set scaleAxis.minorTicks=0.5;
	set scaleAxis.origin=0.0;
	set scaleAxis.reverseAxis=false;
	set scaleAxis.showGrid=true;
	set scaleBar.automaticScale=true;
	set scaleBar.fontSize=14.0;
	set scaleBar.isShown=false;
	set scaleBar.lineWidth=1.0;
	set scaleBar.scaleRange=0.2;
	set tipLabels.colorAttribute="User selection";
	set tipLabels.displayAttribute="Names";
	set tipLabels.fontName="Arial";
	set tipLabels.fontSize=14;
	set tipLabels.fontStyle=3;
	set tipLabels.isShown=true;
	set tipLabels.significantDigits=4;
	set trees.order=true;
	set trees.orderType="increasing";
	set trees.rooting=false;
	set trees.rootingType="User Selection";
	set trees.transform=false;
	set trees.transformType="cladogram";
end;
